# Supplementary material for: Bulked Segregant RNA-Seq Reveals Distinct Expression Profiling in Chinese Wheat Cultivar Jimai 23 Responding to Powdery Mildew
Source: Front Genet. 2020 May 27;11:474. doi: 10.3389/fgene.2020.00474 (PMC7268692; doi:10.3389/fgene.2020.00474)
Supplement: Supplementary file 1 [file Data_Sheet_1.xls]

## Sheet: Table S1
Table S1. Primers for disease-related genes for qRT-PCR based on the coding sequences of the selected genes.
Gene	Functional annotation*	Forward primer	Reverse primer
TraesCS5D01G001200	Sucrose transporter protein	TCGGCTGGTTCCCTTTCATC	TGTGATCCCGAGAACAACCG
TraesCS5D01G018000	ERD (Early-responsive to dehydration stress) family protein	CGAAAGGAAGAGGAGTGCGT	CAGGAATGTCCTTCGGGCTT
TraesCS5D01G018500	Receptor protein kinase	TACGAGTACATGCCCAACGG	GAGCAGGATGTTGGACGACT
TraesCS5D01G022300	Retrotransposon protein	CATTCAGCCGCTTCAAGCTC	CAACCACTGCTCCACCGTAT
TraesCS5D01G093200	Serine/arginine rich splicing factor	AGTCACGGAAAAGGCCAGAG	GTCATCTCGCCGTCTTGGAG
TraesCS5D01G094700	Reticulocyte-binding 2-a-like protein	GGGGTCGTGTTGTTGGAGAT	CTCCGCTAGCTCGGCAAATA
TraesCS5D01G097800	Pentatricopeptide repeat-containing protein	CTTGCGGCCTACCACAGTTA	CCCATCCCGTAGCATCTGAC
TraesCS5D01G099200	S-adenosylhomocysteine deaminase	ACTGTGCTGACGATGGCTAC	AACGGAAGCATGGACCACTT
TraesCS5D01G104700	Auxilin-related protein 1	TGAGGTTCGGGAAAGGCAAG	TGGAGCCCTTTGCTTAGGTG
TraesCS5D01G104900	ATP-dependent 6-phosphofructokinase	GGAGTTCTTCGGCACCTTGA	CAGTTGCGTTCGACTTCTGC
TraesCS5D01G105200	Kinesin-related protein	CTCACACCCTGCTTCCGAAT	CCAACTACTTTCCGGCCACT
TraesCS5D01G105500	Elongation factor Ts family protein	CACGTAAGAGCGAGATGCCT	ACCGTCACTTACTCGGGAGA
TraesCS5D01G109100	Nucleolar complex 3-like protein	ACACTCTCTGTGTCGGAACG	AGTGTCTTCAGAGCGTCAGC
TraesCS5D01G111000	Callose synthase-like protein	TCAATAGCATGGTGGCCGTT	AGGATGAGCAACGTCCCAAG
TraesCS5D01G111400	Dipeptidyl peptidase	GATGGACAACCGGGGATCTG	TATGTCCAGGCTTCGCAAGG
TraesCS5D01G113000	IAA-amino acid hydrolase ILR1	TAACGGTCACTGGGAAAGGC	CGAAGCAAGCTGACTCAGGA
Trans_newGene_20313	Unknown	GAAGTGCGGTGAGCAGTTTG	CCATCCTGACCCATCATCCG
TraesCS5D01G114400	Polyol transporter	TCCTGGGTTTTCGTCTACGC	GCTTGCACTCGCACATGATT
TraesCS5D01G117600	70 kDa heat shock protein	AACAAAGGATGCTGGCCGTA	GTCCCCAGATGTGGAAAGCA
TraesCS5D01G118000	E3 ubiquitin-protein ligase	AAGTGGACGGAATGGACACC	CAGGTGTGCTCTGCTCATCA
TraesCS5D01G118300	Protein kinase family protein	CAAAGAGCAGCAGCGTGAAG	AGGCAGAGGAATTTGCGACA
* Functional annotation was synthetically referred to swissprot_annotation, TrEMBL_annotation, nr_annotation and the wheat reference genome v1.0 (IWGSC, 2018).

## Sheet: Table S2
Table S2 SNPs with consistent differences between resistance and susceptible parents and bulks
Chromosome	Chromosome locus	Ref	Alt	Gene location
chr1A	326240	G	A	exonic
chr1A	3449870	A	G	UTR3
chr1A	3449899	G	T	UTR3
chr1A	11663943	G	T	exonic
chr1A	11664146	G	A	exonic
chr1A	11664173	C	A	exonic
chr1A	12305206	G	A	exonic
chr1A	12366937	T	C	exonic
chr1A	13768014	C	T	exonic
chr1A	13768099	G	A	exonic
chr1A	15436634	C	T	exonic
chr1A	16389969	T	C	intronic
chr1A	27251907	T	C	exonic
chr1A	34170647	T	C	exonic
chr1A	37467080	C	T	exonic
chr1A	52236909	C	G	exonic
chr1A	97162120	G	C	downstream
chr1A	97163262	T	C	exonic
chr1A	99906546	C	G	UTR3
chr1A	99906555	A	G	UTR3
chr1A	108693164	A	G	UTR3
chr1A	111978885	G	T	exonic
chr1A	111978897	C	T	exonic
chr1A	114551784	T	C	exonic
chr1A	157834867	G	T	UTR5
chr1A	171019301	C	T	exonic
chr1A	227265569	T	A	exonic
chr1A	234252838	A	C	intronic
chr1A	238648816	G	A	exonic
chr1A	244508153	C	T	intronic
chr1A	244508395	C	G	intronic
chr1A	258738406	T	A	UTR5
chr1A	265645848	C	G	exonic
chr1A	270007418	A	C	exonic
chr1A	287695288	C	T	exonic
chr1A	289332098	C	T	exonic
chr1A	300109196	T	G	exonic
chr1A	327532582	G	T	exonic
chr1A	350405674	C	T	exonic
chr1A	350410069	G	A	exonic
chr1A	361634919	C	A	exonic
chr1A	407324040	A	G	exonic
chr1A	430232923	G	A	exonic
chr1A	430232977	A	C	exonic
chr1A	430233362	G	A	exonic
chr1A	431016261	C	T	exonic
chr1A	434878081	T	C	UTR3
chr1A	438367044	A	G	exonic
chr1A	449175791	A	G	exonic
chr1A	449176045	T	G	exonic
chr1A	449176085	C	T	exonic
chr1A	464798083	A	G	intronic
chr1A	469397176	A	C	exonic
chr1A	471474356	C	T	intergenic
chr1A	471476227	C	G	exonic
chr1A	471476250	C	T	exonic
chr1A	471476436	T	C	exonic
chr1A	471479065	A	C	exonic
chr1A	472429271	A	G	exonic
chr1A	473011618	G	A	exonic
chr1A	486896804	G	A	exonic
chr1A	488620588	G	C	downstream
chr1A	490309270	A	G	exonic
chr1A	490412177	C	G	exonic
chr1A	497075221	T	C	intronic
chr1A	497522352	C	T	downstream
chr1A	502836390	G	A	exonic
chr1A	502838607	G	A	exonic
chr1A	504246948	G	T	exonic
chr1A	504246961	T	C	exonic
chr1A	511502091	C	A	exonic
chr1A	513674837	C	T	exonic
chr1A	516571965	T	G	exonic
chr1A	520415115	C	T	exonic
chr1A	521629398	C	G	exonic
chr1A	528064427	C	T	exonic
chr1A	529667404	A	G	exonic
chr1A	529667626	G	A	exonic
chr1A	530234593	G	A	exonic
chr1A	533147776	C	G	downstream
chr1A	535064592	C	T	downstream
chr1A	536630925	A	G	downstream
chr1A	536632870	G	A	exonic
chr1A	538807935	G	T	exonic
chr1A	541990759	A	G	exonic
chr1A	541991654	T	C	exonic
chr1A	543929679	T	A	downstream
chr1A	543961375	C	G	downstream
chr1A	544057901	G	A	exonic
chr1A	544057911	T	A	exonic
chr1A	544368802	C	T	UTR5
chr1A	544466336	G	A	exonic
chr1A	544466675	T	C	exonic
chr1A	544467670	C	G	exonic
chr1A	544474404	T	A	exonic
chr1A	547301442	C	T	exonic
chr1A	552474073	G	T	exonic
chr1A	558538651	C	T	exonic
chr1A	558538741	A	G	exonic
chr1A	563183750	T	G	exonic
chr1A	563183756	G	T	exonic
chr1A	563754881	G	T	exonic
chr1A	563779953	C	T	exonic
chr1A	567975746	T	C	exonic
chr1A	567977890	A	G	exonic
chr1A	570427076	G	A	exonic
chr1A	574642267	C	T	exonic
chr1A	578023213	C	G	exonic
chr1A	578023234	G	T	exonic
chr1A	578023493	C	A	exonic
chr1A	578024771	G	A	exonic
chr1A	578024818	T	C	exonic
chr1A	578911682	C	G	exonic
chr1A	579686418	A	G	intergenic
chr1A	580496510	A	G	exonic
chr1A	581437987	C	A	downstream
chr1A	581573011	C	T	exonic
chr1A	581754197	C	T	exonic
chr1A	581756352	C	T	exonic
chr1A	581756377	G	A	exonic
chr1A	581868551	A	T	exonic
chr1A	581868813	G	A	exonic
chr1A	582219323	C	T	downstream
chr1A	582219377	T	C	exonic
chr1A	582417269	C	T	downstream
chr1A	582710392	A	T	exonic
chr1A	582867933	A	G	exonic
chr1A	583660309	C	T	exonic
chr1A	583660353	A	G	exonic
chr1A	583893913	C	T	exonic
chr1A	584374180	G	T	exonic
chr1A	588300980	G	A	exonic
chr1A	588301292	A	G	exonic
chr1A	588302347	T	C	exonic
chr1A	589030458	G	T	exonic
chr1A	589443846	T	C	exonic
chr1A	589462059	C	T	exonic
chr1A	590672356	C	T	intronic
chr1A	591092762	A	C	exonic
chr1A	591092987	T	C	exonic
chr1A	591929721	A	G	exonic
chr1A	593283838	A	C	exonic
chr1A	593283855	T	C	exonic
chr1B	2789508	C	A	exonic
chr1B	2789524	A	G	exonic
chr1B	4323248	G	A	exonic
chr1B	4477378	T	A	exonic
chr1B	10067868	A	G	exonic
chr1B	10067943	C	T	exonic
chr1B	10069156	C	A	intronic
chr1B	10075059	T	C	exonic
chr1B	10080316	C	T	intronic
chr1B	10080334	G	A	intronic
chr1B	10080438	A	G	intronic
chr1B	10104280	A	G	exonic
chr1B	10104905	T	G	exonic
chr1B	10104914	G	A	exonic
chr1B	10204938	G	A	exonic
chr1B	14187624	G	A	exonic
chr1B	14187649	A	C	exonic
chr1B	15167583	G	A	exonic
chr1B	15167630	T	C	exonic
chr1B	15167660	G	C	exonic
chr1B	15168375	C	A	exonic
chr1B	15168386	T	G	exonic
chr1B	17884459	T	C	exonic
chr1B	17891248	G	C	exonic
chr1B	18419894	A	G	exonic
chr1B	22706954	C	G	exonic
chr1B	22707101	A	G	exonic
chr1B	22707119	G	A	exonic
chr1B	30395011	C	G	exonic
chr1B	30395684	G	C	exonic
chr1B	30395996	C	G	exonic
chr1B	30396320	G	C	downstream
chr1B	80963062	C	T	exonic
chr1B	93910618	G	A	UTR5
chr1B	117707557	C	A	exonic
chr1B	117711059	C	A	exonic
chr1B	119117876	T	G	exonic
chr1B	119119964	G	T	exonic
chr1B	119627943	T	G	exonic
chr1B	119689206	A	T	exonic
chr1B	134429748	T	C	upstream
chr1B	137445419	G	T	exonic
chr1B	148414267	G	A	exonic
chr1B	148414591	T	C	exonic
chr1B	148414619	T	A	exonic
chr1B	148899921	C	G	UTR3
chr1B	155719894	A	T	exonic
chr1B	160485847	C	T	intronic
chr1B	172894878	C	T	exonic
chr1B	172895134	G	A	exonic
chr1B	183878373	C	T	UTR3
chr1B	192690385	C	G	exonic
chr1B	226905492	G	T	exonic
chr1B	229303173	C	T	exonic
chr1B	236992073	C	T	exonic
chr1B	266089602	T	C	exonic
chr1B	266089752	C	T	exonic
chr1B	268598381	C	T	exonic
chr1B	285605121	T	C	exonic
chr1B	288549871	C	A	splicing
chr1B	294964060	G	A	exonic
chr1B	294965810	A	C	exonic
chr1B	297114998	T	G	intergenic
chr1B	297115056	C	G	intergenic
chr1B	299654135	A	T	UTR3
chr1B	299656976	C	T	exonic
chr1B	301266221	A	G	exonic
chr1B	306070989	C	G	exonic
chr1B	307427712	C	T	exonic
chr1B	310147824	C	T	exonic
chr1B	313276384	C	T	exonic
chr1B	314571673	C	T	intronic
chr1B	314738354	C	T	exonic
chr1B	314740711	T	G	exonic
chr1B	314741906	A	C	exonic
chr1B	314742655	A	G	exonic
chr1B	314745045	C	A	upstream
chr1B	315383707	C	T	exonic
chr1B	315383728	A	G	exonic
chr1B	315383755	C	T	exonic
chr1B	315528324	G	A	exonic
chr1B	317183272	G	C	exonic
chr1B	317183371	G	A	exonic
chr1B	317183668	G	C	exonic
chr1B	317183701	C	A	exonic
chr1B	317184067	C	T	exonic
chr1B	317320279	G	A	downstream
chr1B	317320448	C	T	downstream
chr1B	317583805	C	G	exonic
chr1B	322400231	T	C	exonic
chr1B	322400572	C	T	exonic
chr1B	322954237	G	A	exonic
chr1B	327023527	T	G	exonic
chr1B	327576194	T	C	exonic
chr1B	327576609	A	T	exonic
chr1B	327576675	C	T	exonic
chr1B	328821604	G	A	exonic
chr1B	328939284	A	G	exonic
chr1B	328939472	G	C	exonic
chr1B	328942636	C	G	exonic
chr1B	341139621	C	T	exonic
chr1B	341931621	G	A	downstream
chr1B	342975480	A	G	intronic
chr1B	357427548	T	C	downstream
chr1B	359597546	G	A	exonic
chr1B	359598342	G	A	exonic
chr1B	359600001	C	T	exonic
chr1B	371454950	A	G	exonic
chr1B	374344720	C	T	exonic
chr1B	376073316	A	G	downstream
chr1B	380694717	C	T	exonic
chr1B	384298808	T	G	upstream;downstream
chr1B	384300477	G	T	exonic
chr1B	384301012	T	C	upstream
chr1B	386268134	A	C	exonic
chr1B	388010899	G	A	downstream
chr1B	394410895	A	G	exonic
chr1B	397055855	C	T	exonic
chr1B	397454390	G	T	exonic
chr1B	406436040	C	T	exonic
chr1B	407296145	C	T	downstream
chr1B	415115753	A	G	exonic
chr1B	415115780	G	T	exonic
chr1B	415215339	C	T	exonic
chr1B	415215425	T	C	exonic
chr1B	415215474	G	T	exonic
chr1B	415215625	C	T	exonic
chr1B	415215675	T	C	exonic
chr1B	415216486	T	A	exonic
chr1B	415217919	T	C	exonic
chr1B	417423495	C	A	intronic
chr1B	418669635	T	C	exonic
chr1B	421097365	T	C	exonic
chr1B	421097390	G	A	exonic
chr1B	426449821	C	T	exonic
chr1B	426449833	A	G	exonic
chr1B	428114167	C	T	exonic
chr1B	431456677	C	G	exonic
chr1B	431456753	A	C	exonic
chr1B	431456792	G	C	exonic
chr1B	431457671	G	A	exonic
chr1B	448137694	A	G	exonic
chr1B	448533404	C	T	UTR3
chr1B	448742534	G	C	exonic
chr1B	450611731	C	G	exonic
chr1B	454928446	T	A	exonic
chr1B	456253722	G	A	intronic
chr1B	458387501	G	C	exonic
chr1B	461236384	C	T	exonic
chr1B	465700011	G	A	exonic
chr1B	471517450	A	T	UTR5
chr1B	476335137	A	G	intronic
chr1B	507470573	C	T	downstream
chr1B	508555617	A	G	exonic
chr1B	509125743	T	G	intergenic
chr1B	509125839	A	G	intergenic
chr1B	509891997	A	T	exonic
chr1B	511448309	C	T	exonic
chr1B	512456575	T	C	exonic
chr1B	512456629	G	T	exonic
chr1B	512456735	G	A	exonic
chr1B	512633858	A	G	exonic
chr1B	526999108	C	T	exonic
chr1B	526999980	C	T	exonic
chr1B	542926692	C	G	exonic
chr1B	543480538	A	G	exonic
chr1B	544994563	C	T	exonic
chr1B	547974866	A	G	exonic
chr1B	548610810	A	C	downstream
chr1B	548677146	A	G	intergenic
chr1B	548677205	G	T	intergenic
chr1B	548967662	T	C	exonic
chr1B	549792653	A	C	intronic
chr1B	557396971	G	A	exonic
chr1B	559101173	C	T	exonic
chr1B	562480876	G	A	exonic
chr1B	564907595	A	C	exonic
chr1B	564907611	G	A	exonic
chr1B	564909314	G	C	downstream
chr1B	572908894	C	T	exonic
chr1B	573043081	A	G	exonic
chr1B	573043131	T	C	exonic
chr1B	583208943	A	G	exonic
chr1B	584603770	T	A	UTR5
chr1B	586295043	G	T	exonic
chr1B	593787041	C	A	exonic
chr1B	599338752	A	C	exonic
chr1B	614455991	T	C	upstream;downstream
chr1B	614501957	C	T	exonic
chr1B	615113063	C	G	exonic
chr1B	620900499	G	C	exonic
chr1B	626709957	C	T	exonic
chr1B	627928212	A	G	exonic
chr1B	629941947	G	A	exonic
chr1B	629941989	G	A	exonic
chr1B	629942046	A	G	exonic
chr1B	631133230	G	C	exonic
chr1B	633332766	A	T	exonic
chr1B	634413554	C	T	exonic
chr1B	636801221	C	G	exonic
chr1B	637369306	G	A	intronic
chr1B	637369524	G	A	intronic
chr1B	637372157	G	A	exonic
chr1B	637622472	T	C	exonic
chr1B	637622627	G	A	exonic
chr1B	637623159	C	G	exonic
chr1B	637623276	C	T	downstream
chr1B	637825918	C	T	downstream
chr1B	637826066	A	G	downstream
chr1B	637826131	G	A	downstream
chr1B	637827113	G	A	exonic
chr1B	637829713	T	C	exonic
chr1B	637829788	C	T	exonic
chr1B	637832341	C	T	exonic
chr1B	640158333	C	T	exonic
chr1B	640158383	G	T	exonic
chr1B	640158407	C	A	exonic
chr1B	640158660	T	C	exonic
chr1B	640555931	T	C	exonic
chr1B	640560798	A	G	exonic
chr1B	640560861	G	A	exonic
chr1B	642392295	T	C	exonic
chr1B	642392304	C	T	exonic
chr1B	645942075	C	A	exonic
chr1B	646167658	C	T	downstream
chr1B	646168680	C	T	exonic
chr1B	646171937	A	G	intronic
chr1B	646172198	T	C	exonic
chr1B	646172250	G	C	exonic
chr1B	651547073	T	C	intronic
chr1B	652459002	A	G	UTR5
chr1B	653045658	C	T	exonic
chr1B	653183528	G	A	exonic
chr1B	653808989	T	C	exonic
chr1B	653809112	G	A	intronic
chr1B	653875047	T	C	exonic
chr1B	653875427	C	T	downstream
chr1B	653875439	G	A	downstream
chr1B	659557704	T	C	exonic
chr1B	659724550	C	G	exonic
chr1B	662069122	G	A	exonic
chr1B	662069272	C	T	exonic
chr1B	662069290	C	G	exonic
chr1B	665312123	C	T	exonic
chr1B	665314481	T	C	upstream
chr1B	665452778	A	C	exonic
chr1B	665453015	T	C	exonic
chr1B	665454104	G	A	exonic
chr1B	665454631	G	T	intronic
chr1B	665454888	C	T	exonic
chr1B	666258099	C	T	exonic
chr1B	666332491	G	C	exonic
chr1B	666332506	G	C	exonic
chr1B	666332572	G	C	exonic
chr1B	666536098	A	C	exonic
chr1B	669895966	T	C	exonic
chr1B	670027906	T	C	exonic
chr1B	674632176	T	A	exonic
chr1B	674632321	G	A	exonic
chr1B	674632491	A	T	exonic
chr1B	676075218	C	T	exonic
chr1B	676075335	G	C	exonic
chr1B	676078578	C	T	exonic
chr1B	676080542	G	A	exonic
chr1B	676264724	C	T	exonic
chr1B	676271210	C	G	exonic
chr1B	676746850	C	T	exonic
chr1B	676746898	C	T	exonic
chr1B	678264324	G	A	exonic
chr1B	680862165	C	G	exonic
chr1B	680862934	T	C	exonic
chr1B	680862961	C	T	exonic
chr1B	680866679	T	C	exonic
chr1B	680867238	C	G	exonic
chr1B	681687495	C	G	exonic
chr1B	685277422	A	G	exonic
chr1B	685277449	T	G	exonic
chr1B	685641794	C	G	exonic
chr1B	685646420	A	T	exonic
chr1B	685721841	A	T	exonic
chr1B	687072879	C	T	exonic
chr1B	687413288	G	T	exonic
chr1B	687413443	C	A	exonic
chr1B	688238992	C	T	exonic
chr1B	688285572	C	G	exonic
chr1B	688383315	A	C	exonic
chr1B	688999337	T	C	exonic
chr1B	689555416	G	C	exonic
chr1D	7870756	T	G	exonic
chr1D	7875654	A	G	intronic
chr1D	7875786	C	A	exonic
chr1D	7876909	A	T	UTR5
chr1D	7877835	G	C	exonic
chr1D	7878211	A	C	exonic
chr1D	7896924	A	T	exonic
chr1D	7898977	T	C	exonic
chr1D	10661282	G	C	exonic
chr1D	11623000	C	T	exonic
chr1D	15048979	G	C	exonic
chr1D	15049483	G	C	exonic
chr1D	19891839	G	A	exonic
chr1D	40797024	G	T	exonic
chr1D	40797089	T	G	exonic
chr1D	42760114	A	C	exonic
chr1D	42760123	C	G	exonic
chr1D	62144577	A	C	exonic
chr1D	62144598	C	T	exonic
chr1D	89126179	C	A	UTR3
chr1D	89127176	C	A	exonic
chr1D	89128157	G	A	exonic
chr1D	89128190	A	T	exonic
chr1D	89128634	A	G	exonic
chr1D	89129515	T	C	exonic
chr1D	95793381	C	A	exonic
chr1D	127926617	A	G	exonic
chr1D	143334846	T	G	exonic
chr1D	147895978	A	G	exonic
chr1D	160498591	C	T	exonic
chr1D	180863217	A	C	UTR3
chr1D	191494756	T	C	exonic
chr1D	204295531	T	C	exonic
chr1D	205488534	T	G	exonic
chr1D	207657105	C	A	intronic
chr1D	215619990	C	T	exonic
chr1D	222344486	A	G	exonic
chr1D	225424655	T	C	UTR3
chr1D	228070268	G	A	exonic
chr1D	229485404	G	A	exonic
chr1D	235572077	T	C	UTR3
chr1D	240589405	C	T	exonic
chr1D	247511014	T	G	downstream
chr1D	247518534	G	A	exonic
chr1D	247537277	C	T	upstream
chr1D	251306645	A	G	exonic
chr1D	280223435	A	T	exonic
chr1D	280715461	T	C	exonic
chr1D	280715533	C	G	exonic
chr1D	290170101	A	G	exonic
chr1D	290170125	G	T	exonic
chr1D	290170864	A	G	exonic
chr1D	295186487	A	G	UTR5
chr1D	301241367	C	T	exonic
chr1D	315979795	C	T	exonic
chr1D	317441497	C	T	exonic
chr1D	317443507	G	C	exonic
chr1D	325488711	A	G	exonic
chr1D	325488744	A	G	exonic
chr1D	329310718	A	C	exonic
chr1D	332570447	T	C	exonic
chr1D	332603876	C	A	exonic
chr1D	332935982	C	T	exonic
chr1D	335076766	G	A	exonic
chr1D	336344085	G	A	intronic
chr1D	340558455	G	A	exonic
chr1D	340562317	C	G	exonic
chr1D	342185026	C	T	exonic
chr1D	343361882	G	A	UTR3
chr1D	348985460	G	A	exonic
chr1D	351546205	A	C	intergenic
chr1D	360468635	G	A	exonic
chr1D	360468800	C	A	UTR3
chr1D	364230131	C	G	exonic
chr1D	369900598	C	A	intronic
chr1D	377022116	A	G	exonic
chr1D	379429165	C	A	UTR5
chr1D	379477142	G	A	exonic
chr1D	379797707	G	A	exonic
chr1D	394672646	G	C	exonic
chr1D	402834219	A	G	exonic
chr1D	407874063	C	T	exonic
chr1D	412229201	T	G	exonic
chr1D	412229313	T	C	exonic
chr1D	413213101	G	C	exonic
chr1D	416472674	A	G	intronic
chr1D	416473055	A	G	intronic
chr1D	419735439	T	G	exonic
chr1D	420536905	G	T	exonic
chr1D	421882145	T	C	exonic
chr1D	422881851	A	G	exonic
chr1D	423041334	A	G	downstream
chr1D	423041353	G	A	downstream
chr1D	423671224	G	A	exonic
chr1D	423765017	G	A	exonic
chr1D	423765277	G	A	exonic
chr1D	423921116	C	A	exonic
chr1D	424730206	C	T	exonic
chr1D	424730790	T	C	exonic
chr1D	427616949	T	C	exonic
chr1D	427616973	A	G	exonic
chr1D	427945716	T	C	intergenic
chr1D	430452921	A	G	exonic
chr1D	430482132	C	T	exonic
chr1D	430482141	G	A	exonic
chr1D	433367721	C	A	exonic
chr1D	433902782	T	C	exonic
chr1D	439345478	G	A	exonic
chr1D	445393080	A	G	exonic
chr1D	445393286	A	G	exonic
chr1D	457149681	T	C	exonic
chr1D	458424024	A	G	exonic
chr1D	458484194	T	C	exonic
chr1D	461143928	G	C	exonic
chr1D	463382338	T	C	exonic
chr1D	465538203	T	G	intronic
chr1D	471300929	G	A	downstream
chr1D	473861215	A	G	exonic
chr1D	473864754	A	G	exonic
chr1D	479052654	G	A	exonic
chr1D	483940565	G	A	exonic
chr1D	484395579	A	G	exonic
chr1D	485107541	C	T	exonic
chr1D	485558664	C	T	exonic
chr1D	487168968	C	A	exonic
chr1D	487958867	T	C	exonic
chr1D	487959005	G	A	exonic
chr1D	488575525	C	T	exonic
chr1D	491795389	C	G	exonic
chr1D	492608600	A	G	exonic
chr1D	492608639	T	C	exonic
chr1D	492611220	A	G	exonic
chr1D	493479649	A	G	exonic
chr1D	493486802	G	A	exonic
chr1D	494150711	G	A	exonic
chr2A	16899441	G	T	exonic
chr2A	18288285	T	A	intergenic
chr2A	18301739	A	G	exonic
chr2A	18301922	A	C	exonic
chr2A	18302030	A	G	exonic
chr2A	18302144	G	A	exonic
chr2A	19651763	G	C	exonic
chr2A	26878083	A	C	UTR3
chr2A	29096142	T	G	exonic
chr2A	29100893	C	T	exonic
chr2A	29103799	T	G	exonic
chr2A	30144751	A	G	exonic
chr2A	30186378	G	T	exonic
chr2A	36039072	C	T	exonic
chr2A	36039096	G	A	exonic
chr2A	36040924	A	G	exonic
chr2A	45085157	G	T	downstream
chr2A	45085939	A	G	upstream
chr2A	49172452	A	T	exonic
chr2A	49172661	T	C	exonic
chr2A	49174798	G	A	exonic
chr2A	49175073	G	A	exonic
chr2A	51589144	T	C	exonic
chr2A	51939046	G	A	exonic
chr2A	58016604	T	C	exonic
chr2A	58016814	A	G	exonic
chr2A	59060406	T	C	exonic
chr2A	70986249	T	G	intronic
chr2A	71077319	G	A	intergenic
chr2A	74145955	A	G	exonic
chr2A	74789715	A	G	intronic
chr2A	75289035	G	A	exonic
chr2A	75289066	C	T	exonic
chr2A	76358014	G	A	exonic
chr2A	79320325	A	T	exonic
chr2A	80481152	C	T	exonic
chr2A	84973835	C	T	UTR3
chr2A	95275089	C	A	downstream
chr2A	127212562	C	T	exonic
chr2A	178471782	A	G	exonic
chr2A	178471843	G	A	exonic
chr2A	180214948	T	C	exonic
chr2A	187945163	A	G	intergenic
chr2A	187964496	C	T	exonic
chr2A	199031119	G	A	exonic
chr2A	205089125	T	G	intronic
chr2A	208110686	T	C	exonic
chr2A	212644282	A	G	exonic
chr2A	215751906	A	G	exonic
chr2A	261671603	C	A	exonic
chr2A	275931023	A	C	intronic
chr2A	279503223	G	A	exonic
chr2A	321151132	A	T	intronic
chr2A	324291325	T	C	UTR3
chr2A	344890848	G	C	intronic
chr2A	377596193	G	T	exonic
chr2A	377600443	A	C	exonic
chr2A	387040555	C	A	exonic
chr2A	391108037	A	G	exonic
chr2A	391108146	A	G	exonic
chr2A	391108193	A	G	exonic
chr2A	391110352	A	G	exonic
chr2A	394625026	G	A	exonic
chr2A	400981032	A	G	intergenic
chr2A	401216205	C	G	exonic
chr2A	403883230	G	A	exonic
chr2A	403883312	G	A	exonic
chr2A	403883337	G	A	exonic
chr2A	419193279	G	A	UTR3
chr2A	421068183	G	A	exonic
chr2A	437507400	T	G	exonic
chr2A	437966253	C	A	UTR5
chr2A	437967424	C	A	exonic
chr2A	437967558	A	T	UTR3
chr2A	437974347	C	A	UTR3
chr2A	446527229	C	T	exonic
chr2A	447946653	C	T	intronic
chr2A	490188510	G	A	exonic
chr2A	490188564	G	A	exonic
chr2A	505086981	C	T	exonic
chr2A	513287488	G	C	downstream
chr2A	549683460	C	G	exonic
chr2A	550871755	T	A	exonic
chr2A	572056826	C	T	exonic
chr2A	572748768	G	C	upstream
chr2A	579887674	G	A	UTR5
chr2A	579889070	C	T	UTR5
chr2A	579889080	G	T	UTR5
chr2A	579891863	C	T	UTR3
chr2A	590984306	T	C	exonic
chr2A	593305209	A	G	exonic
chr2A	594995373	G	A	exonic
chr2A	620708297	G	A	intronic
chr2A	620709906	G	A	downstream
chr2A	624449405	G	A	exonic
chr2A	640085547	G	A	intronic
chr2A	661303121	A	G	exonic
chr2A	661303136	G	T	exonic
chr2A	668454369	T	C	exonic
chr2A	674186828	C	T	intergenic
chr2A	675898815	G	A	exonic
chr2A	675898845	G	A	exonic
chr2A	675898975	A	G	exonic
chr2A	677486670	C	T	exonic
chr2A	681098815	G	A	exonic
chr2A	705847267	C	G	exonic
chr2A	709828703	T	C	exonic
chr2A	709836424	A	C	exonic
chr2A	709843632	G	A	exonic
chr2A	709844619	C	T	exonic
chr2A	709860635	C	A	exonic
chr2A	709860744	A	G	UTR3
chr2A	709860937	G	A	UTR3
chr2A	709862630	C	T	UTR3
chr2A	710092743	A	C	upstream
chr2A	710092761	G	T	upstream
chr2A	711067024	G	A	exonic
chr2A	711637762	C	T	exonic
chr2A	711962166	G	A	exonic
chr2A	712554853	A	G	exonic
chr2A	712555069	G	C	exonic
chr2A	715333199	C	T	exonic
chr2A	715337502	T	C	downstream
chr2A	716178469	C	T	exonic
chr2A	716178518	C	T	exonic
chr2A	716178896	T	C	exonic
chr2A	716178924	A	C	exonic
chr2A	717421152	C	G	exonic
chr2A	717581682	C	T	exonic
chr2A	717582514	C	A	exonic
chr2A	717944324	A	G	exonic
chr2A	718126286	A	G	exonic
chr2A	720060869	A	G	exonic
chr2A	722525043	A	T	exonic
chr2A	722526039	C	T	UTR5
chr2A	722840064	C	G	exonic
chr2A	722841400	T	C	exonic
chr2A	723987974	G	A	exonic
chr2A	723988046	C	G	exonic
chr2A	724621440	C	T	exonic
chr2A	724737995	G	A	exonic
chr2A	725346862	C	A	exonic
chr2A	725992509	G	A	exonic
chr2A	726421989	A	G	exonic
chr2A	726427903	A	G	exonic
chr2A	727184885	A	G	upstream;downstream
chr2A	727244510	G	C	exonic
chr2A	727244621	C	A	exonic
chr2A	727244669	G	C	exonic
chr2A	727244696	G	C	exonic
chr2A	728408610	G	A	exonic
chr2A	728773234	T	C	exonic
chr2A	729286022	A	T	exonic
chr2A	732586475	T	G	exonic
chr2A	733794926	T	A	exonic
chr2A	734150004	C	G	exonic
chr2A	734352200	C	T	upstream
chr2A	734352216	A	G	upstream
chr2A	734518165	C	T	UTR3
chr2A	734518264	C	T	intronic
chr2A	734519591	G	A	intronic
chr2A	734519618	T	C	intronic
chr2A	734519693	C	T	intronic
chr2A	734534958	G	C	intergenic
chr2A	734887845	G	C	exonic
chr2A	734888034	C	T	exonic
chr2A	735009245	T	G	exonic
chr2A	735565195	G	A	exonic
chr2A	735857511	G	A	exonic
chr2A	735866812	G	A	intronic
chr2A	736551689	T	C	exonic
chr2A	737046165	G	C	exonic
chr2A	737046190	T	G	exonic
chr2A	738437843	C	G	exonic
chr2A	739430463	C	G	exonic
chr2A	740364486	A	G	exonic
chr2A	740848610	G	A	exonic
chr2A	742151667	C	A	exonic
chr2A	742155067	A	G	exonic
chr2A	742720924	G	A	exonic
chr2A	742720941	T	C	exonic
chr2A	742724932	C	T	exonic
chr2A	742724962	A	G	exonic
chr2A	743097627	C	T	exonic
chr2A	743097662	G	T	exonic
chr2A	743105117	A	C	exonic
chr2A	745034185	G	A	exonic
chr2A	745034196	A	G	exonic
chr2A	748908706	C	T	exonic
chr2A	751845550	T	C	exonic
chr2A	751845710	G	C	UTR3
chr2A	751845719	C	G	UTR3
chr2A	752102055	G	A	exonic
chr2A	752103089	A	G	downstream
chr2A	752749824	A	G	exonic
chr2A	752867738	A	C	downstream
chr2A	752867862	A	G	exonic
chr2A	752869788	A	G	exonic
chr2A	752874035	G	A	exonic
chr2A	752875032	G	C	exonic
chr2A	752875041	G	C	exonic
chr2A	753115774	T	C	exonic
chr2A	753541468	G	C	exonic
chr2A	755251687	T	C	UTR5
chr2A	758397180	A	T	exonic
chr2A	758532616	G	A	exonic
chr2A	761248641	A	G	downstream
chr2A	762621878	C	T	exonic
chr2A	762623259	T	C	exonic
chr2A	765705705	G	A	exonic
chr2A	765705741	T	C	exonic
chr2A	765762275	A	G	exonic
chr2A	767943576	A	G	exonic
chr2A	769496458	C	A	exonic
chr2A	773183685	T	A	exonic
chr2A	774815901	A	G	exonic
chr2A	776042145	C	T	exonic
chr2B	9732304	C	T	exonic
chr2B	16969128	C	T	exonic
chr2B	17780184	A	G	exonic
chr2B	17780220	G	C	exonic
chr2B	17787230	G	A	exonic
chr2B	17787291	A	G	exonic
chr2B	17788051	A	G	exonic
chr2B	17788084	G	A	exonic
chr2B	18319529	G	A	exonic
chr2B	18940067	A	C	exonic
chr2B	24989979	C	T	exonic
chr2B	24990327	T	C	exonic
chr2B	24991085	A	G	exonic
chr2B	24991234	T	C	exonic
chr2B	24991384	A	C	exonic
chr2B	24991486	T	C	exonic
chr2B	34650560	A	G	UTR3
chr2B	42150186	T	G	exonic
chr2B	42150571	C	T	exonic
chr2B	56786033	C	G	exonic
chr2B	63292400	C	T	exonic
chr2B	63295558	A	G	exonic
chr2B	66192989	T	C	exonic
chr2B	66195135	C	T	exonic
chr2B	69014265	G	T	exonic
chr2B	69014339	C	T	exonic
chr2B	69014656	A	G	exonic
chr2B	69015169	G	A	exonic
chr2B	69015360	A	T	exonic
chr2B	72815685	C	T	exonic
chr2B	72895334	C	G	exonic
chr2B	72895544	T	G	exonic
chr2B	72895571	C	G	exonic
chr2B	72895781	G	C	exonic
chr2B	76093915	C	T	exonic
chr2B	76884089	C	A	downstream
chr2B	89500142	T	C	exonic
chr2B	89500643	G	A	exonic
chr2B	89551205	A	G	upstream
chr2B	89703979	A	G	exonic
chr2B	89704016	T	G	exonic
chr2B	90472440	C	T	exonic
chr2B	91039324	G	A	exonic
chr2B	91547558	A	G	exonic
chr2B	93122558	G	T	exonic
chr2B	93122960	G	T	exonic
chr2B	97194221	G	C	exonic
chr2B	97928817	A	C	exonic
chr2B	104239838	T	G	exonic
chr2B	108239201	G	A	exonic
chr2B	110409095	A	G	UTR3
chr2B	110410420	C	A	exonic
chr2B	110410447	T	C	exonic
chr2B	110410799	G	A	exonic
chr2B	114063241	G	C	exonic
chr2B	115836982	G	A	exonic
chr2B	115837018	T	G	exonic
chr2B	122385222	C	A	exonic
chr2B	122743589	A	G	exonic
chr2B	123101103	G	T	exonic
chr2B	128268219	A	G	exonic
chr2B	129657132	C	T	exonic
chr2B	129662554	T	C	exonic
chr2B	130342770	T	C	intergenic
chr2B	130342782	C	T	intergenic
chr2B	130342903	C	T	intergenic
chr2B	130342950	G	A	intergenic
chr2B	131287139	G	C	exonic
chr2B	131291965	C	T	exonic
chr2B	131292009	G	A	exonic
chr2B	131573065	A	G	exonic
chr2B	131574864	A	G	exonic
chr2B	132340633	T	C	UTR3
chr2B	132340766	C	T	exonic
chr2B	132345895	T	C	UTR5
chr2B	132518235	C	T	exonic
chr2B	132518262	G	A	exonic
chr2B	132518272	G	C	exonic
chr2B	132518583	C	T	exonic
chr2B	132518778	C	T	exonic
chr2B	133007073	A	G	downstream
chr2B	133015236	T	C	exonic
chr2B	133016105	A	G	exonic
chr2B	133023817	T	C	exonic
chr2B	134044738	C	T	exonic
chr2B	135691670	T	A	downstream
chr2B	135692297	C	T	exonic
chr2B	135692601	G	A	exonic
chr2B	135693135	T	C	exonic
chr2B	135695745	T	G	intronic
chr2B	136639150	G	T	upstream
chr2B	137814196	C	A	exonic
chr2B	138117669	G	A	downstream
chr2B	138119316	G	A	upstream
chr2B	139345733	A	T	exonic
chr2B	140751046	G	A	exonic
chr2B	154909414	G	A	intergenic
chr2B	154909468	G	T	intergenic
chr2B	155830007	C	T	exonic
chr2B	158618852	T	G	exonic
chr2B	160215627	C	A	exonic
chr2B	160215667	C	T	exonic
chr2B	161419970	G	C	exonic
chr2B	164085673	C	T	downstream
chr2B	164085863	A	G	downstream
chr2B	164087695	G	T	intergenic
chr2B	164087747	G	T	downstream
chr2B	164088649	T	C	downstream
chr2B	164088977	G	A	exonic
chr2B	164089110	G	A	exonic
chr2B	164089285	A	C	exonic
chr2B	164091517	G	T	upstream
chr2B	164091526	T	G	upstream
chr2B	164424848	C	T	exonic
chr2B	164629116	C	G	exonic
chr2B	164629247	T	G	intronic
chr2B	164638720	T	C	exonic
chr2B	164894059	C	T	exonic
chr2B	164896367	G	A	exonic
chr2B	164896382	G	A	exonic
chr2B	164937928	C	G	intronic
chr2B	164938839	C	T	exonic
chr2B	164938887	A	T	exonic
chr2B	164939927	C	T	exonic
chr2B	165111193	C	T	exonic
chr2B	165111289	C	G	exonic
chr2B	165115668	G	A	exonic
chr2B	166472440	T	C	downstream
chr2B	166476630	A	G	upstream
chr2B	167476587	T	C	exonic
chr2B	167476872	G	C	UTR5
chr2B	167798344	C	T	exonic
chr2B	174592840	G	C	exonic
chr2B	174924510	C	T	exonic
chr2B	174930204	G	A	exonic
chr2B	175060499	C	T	exonic
chr2B	175063434	C	T	exonic
chr2B	175063810	G	A	intronic
chr2B	175627509	C	G	exonic
chr2B	175631373	G	A	exonic
chr2B	175644652	C	T	exonic
chr2B	177649355	T	C	downstream
chr2B	177653115	G	A	exonic
chr2B	180563367	T	C	exonic
chr2B	180822650	C	A	exonic
chr2B	181358567	A	G	exonic
chr2B	182360031	C	T	exonic
chr2B	182569245	G	C	upstream
chr2B	182710421	G	C	exonic
chr2B	183315450	T	C	downstream
chr2B	183316252	T	A	exonic
chr2B	183316693	T	A	intronic
chr2B	184115525	C	T	exonic
chr2B	184117950	C	T	intronic
chr2B	184366225	C	T	exonic
chr2B	184489775	C	T	upstream
chr2B	185807841	G	A	exonic
chr2B	185808408	G	A	exonic
chr2B	191542284	C	T	exonic
chr2B	202917056	T	C	exonic
chr2B	210259511	T	C	downstream
chr2B	210259866	T	C	exonic
chr2B	210265661	A	T	intergenic
chr2B	212182572	C	A	upstream;downstream
chr2B	214314328	C	T	exonic
chr2B	217790176	A	G	UTR3
chr2B	217790182	A	G	UTR3
chr2B	231665357	A	G	intronic
chr2B	231668633	A	G	upstream
chr2B	231968194	G	A	intronic
chr2B	231968269	G	C	intronic
chr2B	231970841	A	G	intronic
chr2B	231971278	G	A	intronic
chr2B	231971783	T	C	downstream
chr2B	233269730	T	C	upstream;downstream
chr2B	239643396	A	G	exonic
chr2B	239644435	G	A	exonic
chr2B	243369318	G	A	upstream
chr2B	246001441	G	A	exonic
chr2B	246002415	G	A	exonic
chr2B	246002654	G	C	intronic
chr2B	246004223	C	T	upstream
chr2B	246005592	G	C	downstream
chr2B	247385338	G	A	exonic
chr2B	247385436	A	G	exonic
chr2B	254875306	A	C	exonic
chr2B	256327204	G	A	exonic
chr2B	258652973	C	T	UTR5
chr2B	304257792	A	G	exonic
chr2B	304258003	G	A	exonic
chr2B	304258422	T	C	exonic
chr2B	304258478	T	C	exonic
chr2B	310927730	C	T	intronic
chr2B	310928207	A	G	exonic
chr2B	316744213	T	G	exonic
chr2B	316745538	C	T	exonic
chr2B	316746134	A	G	exonic
chr2B	333868098	C	T	exonic
chr2B	360973654	A	C	exonic
chr2B	363979819	C	T	intergenic
chr2B	373982057	C	T	exonic
chr2B	373982114	G	A	exonic
chr2B	374238340	A	G	downstream
chr2B	374265406	C	T	exonic
chr2B	379832409	G	C	exonic
chr2B	386316182	C	T	exonic
chr2B	390972519	G	A	intergenic
chr2B	390972567	A	G	intergenic
chr2B	403085074	G	T	exonic
chr2B	404746981	T	G	UTR5
chr2B	413062407	A	T	exonic
chr2B	413062419	A	G	exonic
chr2B	415316401	G	T	exonic
chr2B	415445826	T	C	exonic
chr2B	429146679	G	A	exonic
chr2B	429177768	A	G	exonic
chr2B	429177842	G	A	exonic
chr2B	429177899	A	G	exonic
chr2B	429487783	G	A	exonic
chr2B	440212516	A	G	exonic
chr2B	442794571	C	T	exonic
chr2B	442794678	C	T	exonic
chr2B	445678142	T	C	exonic
chr2B	447820756	C	T	exonic
chr2B	456177906	T	C	exonic
chr2B	477330113	G	A	exonic
chr2B	486581809	T	C	UTR5
chr2B	486581894	T	C	exonic
chr2B	519015225	G	A	exonic
chr2B	519698298	C	T	exonic
chr2B	519698498	C	G	exonic
chr2B	519698694	C	T	exonic
chr2B	539277205	C	G	exonic
chr2B	539649546	C	T	exonic
chr2B	545774376	G	A	intergenic
chr2B	564974832	G	A	exonic
chr2B	572556316	G	A	exonic
chr2B	583679329	C	T	exonic
chr2B	606485060	G	C	exonic
chr2B	631205750	G	A	exonic
chr2B	631205807	G	A	exonic
chr2B	631205870	C	A	exonic
chr2B	631205978	A	G	exonic
chr2B	631206032	G	A	exonic
chr2B	637464651	C	T	exonic
chr2B	653747244	T	C	exonic
chr2B	655603907	C	T	intergenic
chr2B	655606384	G	A	intergenic
chr2B	660697956	C	T	exonic
chr2B	667254390	G	A	exonic
chr2B	681543290	G	A	exonic
chr2B	687205775	C	T	exonic
chr2B	690586709	G	C	intronic
chr2B	694054606	T	G	UTR3
chr2B	694054643	A	G	UTR3
chr2B	695582709	C	A	exonic
chr2B	696358940	C	T	exonic
chr2B	696372862	G	A	exonic
chr2B	696373106	C	A	exonic
chr2B	697436651	G	A	exonic
chr2B	697438072	C	A	exonic
chr2B	697438147	C	T	exonic
chr2B	697438273	C	T	exonic
chr2B	698964251	G	T	exonic
chr2B	698964405	C	T	exonic
chr2B	698965283	G	T	exonic
chr2B	698967330	C	T	exonic
chr2B	699109010	C	A	exonic
chr2B	699109453	C	T	exonic
chr2B	699109468	C	T	exonic
chr2B	699825189	G	A	exonic
chr2B	700206144	T	C	exonic
chr2B	700206167	T	A	exonic
chr2B	700207043	T	C	exonic
chr2B	703623069	C	G	exonic
chr2B	703623174	G	A	exonic
chr2B	710283169	C	T	exonic
chr2B	712826957	A	G	exonic
chr2B	712827166	G	A	exonic
chr2B	714791649	G	C	exonic
chr2B	714791846	G	T	UTR3
chr2B	716048312	T	C	exonic
chr2B	718601650	T	G	exonic
chr2B	720485010	G	T	exonic
chr2B	720575491	A	C	exonic
chr2B	720909262	C	T	intergenic
chr2B	721277924	A	G	exonic
chr2B	721279879	C	T	exonic
chr2B	725960737	A	G	exonic
chr2B	725963273	G	A	exonic
chr2B	730189978	C	T	exonic
chr2B	730190638	C	T	exonic
chr2B	730563793	T	A	exonic
chr2B	736756887	G	C	exonic
chr2B	742466000	A	G	exonic
chr2B	743690346	C	T	exonic
chr2B	750002415	G	C	exonic
chr2B	751319172	G	T	exonic
chr2B	751581876	A	G	exonic
chr2B	754654143	C	G	exonic
chr2B	758234640	A	C	exonic
chr2B	758243058	G	A	exonic
chr2B	773723182	G	T	exonic
chr2B	776982905	A	G	exonic
chr2B	779969759	G	A	exonic
chr2B	785037153	G	A	downstream
chr2B	785037254	G	C	downstream
chr2B	786104942	T	C	exonic
chr2B	786106059	G	A	downstream
chr2B	788519444	A	C	upstream
chr2B	788524106	C	A	exonic
chr2B	788524814	G	A	intronic
chr2B	788524885	T	G	intronic
chr2B	788655832	T	C	exonic
chr2B	791481025	G	A	exonic
chr2B	800061864	C	T	exonic
chr2B	800061960	C	T	exonic
chr2B	800062574	T	C	exonic
chr2B	800062736	C	T	exonic
chr2B	801162859	G	A	exonic
chr2B	801163103	G	C	exonic
chr2D	276428	A	G	exonic
chr2D	5928028	T	C	intergenic
chr2D	6635829	A	C	downstream
chr2D	8296224	A	G	exonic
chr2D	8296281	T	C	exonic
chr2D	9927283	C	T	exonic
chr2D	9927467	G	A	exonic
chr2D	10723163	A	C	intronic
chr2D	10723205	T	C	intronic
chr2D	11045632	T	C	exonic
chr2D	11395303	G	A	exonic
chr2D	11397957	A	G	exonic
chr2D	11398022	A	G	exonic
chr2D	11462300	C	G	exonic
chr2D	11462309	C	T	exonic
chr2D	12731573	T	C	exonic
chr2D	12731588	A	G	exonic
chr2D	12867507	G	T	exonic
chr2D	13911467	A	T	exonic
chr2D	14117791	C	T	exonic
chr2D	14117799	G	C	exonic
chr2D	14117871	G	C	exonic
chr2D	14412438	C	G	exonic
chr2D	14414728	C	T	exonic
chr2D	22449284	A	G	exonic
chr2D	22954329	G	A	exonic
chr2D	25623496	C	A	UTR5
chr2D	29167340	C	T	intronic
chr2D	30748666	A	C	exonic
chr2D	32472980	G	A	exonic
chr2D	32792198	T	C	exonic
chr2D	37537259	A	C	exonic
chr2D	45677564	C	T	exonic
chr2D	45678575	C	T	exonic
chr2D	52234768	A	G	exonic
chr2D	61983513	T	C	exonic
chr2D	61983555	A	G	exonic
chr2D	62296539	G	A	exonic
chr2D	63538356	C	T	exonic
chr2D	66758407	T	A	intronic
chr2D	72163924	G	A	exonic
chr2D	73003461	T	C	exonic
chr2D	73003482	C	A	exonic
chr2D	73004959	C	T	exonic
chr2D	75999405	A	G	exonic
chr2D	80984020	A	G	exonic
chr2D	83931046	C	T	exonic
chr2D	92919208	A	G	downstream
chr2D	94330206	C	T	UTR3
chr2D	94330230	T	G	UTR3
chr2D	94330882	G	A	exonic
chr2D	100190145	A	G	exonic
chr2D	109701900	T	C	exonic
chr2D	109701963	T	C	exonic
chr2D	109702117	G	A	exonic
chr2D	121783538	G	A	exonic
chr2D	121783643	T	G	exonic
chr2D	123573670	C	G	exonic
chr2D	125344761	T	G	exonic
chr2D	145673184	C	T	exonic
chr2D	146307454	A	G	exonic
chr2D	152007870	T	C	exonic
chr2D	157121019	T	C	exonic
chr2D	157122892	G	A	exonic
chr2D	157124034	G	A	exonic
chr2D	161649411	C	A	exonic
chr2D	162154943	C	A	exonic
chr2D	162155053	A	G	exonic
chr2D	172411800	C	T	exonic
chr2D	194450589	G	C	exonic
chr2D	194450767	G	A	exonic
chr2D	194451655	C	A	exonic
chr2D	194451661	C	T	exonic
chr2D	194453946	A	C	exonic
chr2D	199125020	G	A	exonic
chr2D	202565493	G	A	exonic
chr2D	239973891	A	G	exonic
chr2D	257739460	G	A	exonic
chr2D	280648989	C	T	downstream
chr2D	280650881	C	T	exonic
chr2D	297600710	A	C	upstream
chr2D	317585174	C	T	exonic
chr2D	317587689	G	C	exonic
chr2D	317863799	T	C	exonic
chr2D	317946278	G	C	exonic
chr2D	318078586	A	G	intronic
chr2D	335410882	A	G	exonic
chr2D	335410888	C	G	exonic
chr2D	377265465	T	G	intergenic
chr2D	377265569	G	A	intergenic
chr2D	380935030	T	C	exonic
chr2D	404092387	A	G	UTR3
chr2D	409436990	C	G	exonic
chr2D	428871282	G	T	exonic
chr2D	445186336	C	T	upstream
chr2D	449711261	A	T	exonic
chr2D	458176948	A	C	exonic
chr2D	458177044	T	A	exonic
chr2D	458735460	C	T	exonic
chr2D	460777667	C	T	exonic
chr2D	476478594	C	A	exonic
chr2D	476479753	G	A	exonic
chr2D	476696750	C	G	exonic
chr2D	480160466	T	C	exonic
chr2D	480777631	G	C	exonic
chr2D	481689291	C	G	exonic
chr2D	481961665	T	C	exonic
chr2D	481961674	G	A	exonic
chr2D	506140701	G	A	exonic
chr2D	506140892	G	C	exonic
chr2D	511941472	G	T	exonic
chr2D	520583124	A	G	exonic
chr2D	520583464	A	G	exonic
chr2D	526516476	T	A	exonic
chr2D	526516608	A	G	UTR3
chr2D	536993902	G	C	exonic
chr2D	546868997	G	A	exonic
chr2D	546869193	C	A	exonic
chr2D	547251702	C	G	exonic
chr2D	547251741	C	T	exonic
chr2D	570059717	G	A	intergenic
chr2D	570059769	A	G	intergenic
chr2D	570949268	A	G	exonic
chr2D	570953624	A	C	exonic
chr2D	571072949	T	C	exonic
chr2D	571080232	C	G	exonic
chr2D	571178824	T	C	exonic
chr2D	571178846	A	G	exonic
chr2D	571179598	A	G	exonic
chr2D	571180517	C	T	exonic
chr2D	572080047	T	G	exonic
chr2D	572080403	G	A	exonic
chr2D	572082230	C	T	exonic
chr2D	572255304	G	A	exonic
chr2D	572787480	G	C	exonic
chr2D	572787546	C	G	exonic
chr2D	572788885	T	C	exonic
chr2D	572789563	C	G	exonic
chr2D	572789650	G	C	exonic
chr2D	574385560	T	G	exonic
chr2D	576280365	T	C	exonic
chr2D	576282735	A	G	downstream
chr2D	576850709	A	G	exonic
chr2D	576850740	G	C	exonic
chr2D	576851756	A	G	exonic
chr2D	576851774	G	A	exonic
chr2D	576852768	C	T	exonic
chr2D	577152988	G	A	UTR3
chr2D	577152996	G	A	UTR3
chr2D	577154981	G	C	exonic
chr2D	577157007	C	G	exonic
chr2D	579192181	T	C	exonic
chr2D	579196435	T	G	exonic
chr2D	579196453	T	A	exonic
chr2D	579902476	T	A	exonic
chr2D	580235209	G	A	exonic
chr2D	581526276	G	T	UTR3
chr2D	585376510	G	A	exonic
chr2D	585680774	G	C	exonic
chr2D	585680780	G	A	exonic
chr2D	587702217	G	A	exonic
chr2D	587702339	C	A	exonic
chr2D	588677132	G	T	exonic
chr2D	588791179	G	A	exonic
chr2D	588791267	C	T	exonic
chr2D	588797662	T	C	exonic
chr2D	588799735	G	C	exonic
chr2D	588799750	A	C	exonic
chr2D	589500920	T	C	exonic
chr2D	589505871	C	G	downstream
chr2D	589629287	G	A	exonic
chr2D	589629341	C	T	exonic
chr2D	589981747	C	G	exonic
chr2D	590239975	G	T	exonic
chr2D	590678034	T	C	exonic
chr2D	590678092	A	G	exonic
chr2D	590678199	G	T	exonic
chr2D	590990098	C	G	exonic
chr2D	591020213	G	C	exonic
chr2D	591021743	T	C	exonic
chr2D	591021764	C	T	exonic
chr2D	592631354	T	C	exonic
chr2D	592631388	T	C	exonic
chr2D	592631548	G	A	exonic
chr2D	592791457	G	C	exonic
chr2D	592791670	G	C	exonic
chr2D	593270745	T	C	UTR3
chr2D	593273886	G	A	exonic
chr2D	593427617	A	G	exonic
chr2D	593690860	T	G	exonic
chr2D	593690997	T	C	exonic
chr2D	593729646	A	C	exonic
chr2D	594103678	G	C	exonic
chr2D	594189762	A	G	exonic
chr2D	594189861	C	T	exonic
chr2D	594190182	T	G	exonic
chr2D	594191168	G	A	exonic
chr2D	594191612	G	A	exonic
chr2D	594537180	A	G	exonic
chr2D	594540570	G	A	exonic
chr2D	594541964	A	G	exonic
chr2D	594578170	G	C	exonic
chr2D	594578236	G	A	exonic
chr2D	594578257	C	A	exonic
chr2D	595545964	C	T	exonic
chr2D	595546071	A	G	exonic
chr2D	595546090	G	A	exonic
chr2D	595546486	G	T	exonic
chr2D	596004191	T	C	exonic
chr2D	596005419	G	A	exonic
chr2D	596155195	T	C	exonic
chr2D	596158618	A	G	upstream
chr2D	596158625	G	C	upstream
chr2D	596207564	C	G	exonic
chr2D	596208203	C	T	exonic
chr2D	600976245	T	G	exonic
chr2D	601716567	G	A	exonic
chr2D	608917794	A	G	exonic
chr2D	610279826	G	A	exonic
chr2D	619404630	G	T	exonic
chr2D	620193641	A	G	UTR5
chr2D	620194179	G	C	exonic
chr2D	620541467	C	G	exonic
chr2D	620883850	C	T	exonic
chr2D	620884021	G	A	exonic
chr2D	621069504	G	A	exonic
chr2D	621846251	G	A	exonic
chr2D	622925385	G	A	exonic
chr2D	624553218	C	T	exonic
chr2D	624553443	T	C	exonic
chr2D	624553914	A	T	exonic
chr2D	627253164	T	A	exonic;splicing
chr2D	627919433	G	A	exonic
chr2D	627926107	A	G	exonic
chr2D	630390580	G	A	exonic
chr2D	631938821	A	G	exonic
chr2D	633198764	G	A	exonic
chr2D	633685974	G	A	intergenic
chr2D	633686703	A	G	intergenic
chr2D	634471220	C	G	exonic
chr2D	637427169	T	G	exonic
chr2D	638010727	G	A	exonic
chr2D	638010775	T	C	exonic
chr2D	638812999	G	A	exonic
chr2D	640208893	T	A	exonic
chr2D	640212422	T	G	exonic
chr2D	641109825	G	C	exonic
chr2D	641232285	C	T	exonic
chr2D	641603277	G	A	exonic
chr2D	641605899	C	T	exonic
chr2D	642989515	G	A	exonic
chr2D	642989602	C	T	exonic
chr2D	644329928	T	G	upstream
chr2D	644330199	C	T	exonic
chr2D	644719159	T	C	exonic
chr2D	645614141	T	C	exonic
chr2D	645833695	T	G	exonic
chr2D	648212489	T	C	exonic
chr2D	649306859	C	T	exonic
chr2D	649338948	G	C	exonic
chr2D	649338975	C	A	exonic
chr2D	650832523	T	A	exonic
chr2D	650881974	A	G	exonic
chr2D	650949280	C	T	intergenic
chr2D	651275937	G	C	exonic
chr2D	651275982	C	A	exonic
chr3A	7259029	C	G	exonic
chr3A	8550253	C	T	exonic
chr3A	8573973	A	G	intergenic
chr3A	8574587	G	A	intergenic
chr3A	10154259	A	G	exonic
chr3A	10302397	C	T	exonic
chr3A	10303318	T	C	exonic
chr3A	10303423	T	G	exonic
chr3A	11939839	G	A	exonic
chr3A	11940004	T	C	exonic
chr3A	13504028	A	G	exonic
chr3A	14047899	G	C	exonic
chr3A	20590622	C	G	exonic
chr3A	20836825	A	C	exonic
chr3A	21788031	C	A	exonic
chr3A	23828837	G	C	exonic
chr3A	23831893	G	A	exonic
chr3A	24996883	G	T	exonic
chr3A	25115426	T	C	exonic
chr3A	25115886	C	T	exonic
chr3A	25359693	T	C	exonic
chr3A	26472489	T	C	exonic
chr3A	30346169	C	A	exonic
chr3A	31739593	C	G	exonic
chr3A	31739601	A	G	exonic
chr3A	32252072	T	G	exonic
chr3A	32252246	G	A	exonic
chr3A	32252580	C	T	exonic
chr3A	32386843	C	G	upstream
chr3A	32416481	G	A	exonic
chr3A	32416496	T	C	exonic
chr3A	32416763	C	G	downstream
chr3A	32649220	C	T	intronic
chr3A	32650516	G	A	exonic
chr3A	32650662	T	C	downstream
chr3A	45595543	G	T	exonic
chr3A	56222465	A	G	exonic
chr3A	56397857	T	C	downstream
chr3A	57013437	C	G	exonic
chr3A	64028519	C	T	exonic
chr3A	67306824	A	G	exonic
chr3A	67306859	C	T	exonic
chr3A	67306971	C	T	exonic
chr3A	91448215	T	A	exonic
chr3A	95948484	G	T	exonic
chr3A	102098109	G	A	exonic
chr3A	124656232	C	G	exonic
chr3A	127874819	G	C	exonic
chr3A	127875002	C	T	exonic
chr3A	130974354	G	A	exonic
chr3A	145260679	T	C	UTR3
chr3A	177107646	C	T	exonic
chr3A	177863154	G	C	exonic
chr3A	193878868	C	T	UTR5
chr3A	197851891	A	G	exonic
chr3A	197863443	A	G	UTR5
chr3A	202634874	T	C	exonic
chr3A	202634898	C	G	exonic
chr3A	215482294	G	A	upstream
chr3A	265252174	A	G	exonic
chr3A	265256861	C	T	exonic
chr3A	290444770	C	T	exonic
chr3A	322878972	G	T	exonic
chr3A	322878995	C	T	exonic
chr3A	336598134	T	C	exonic
chr3A	336598219	T	C	exonic
chr3A	359352962	T	G	exonic
chr3A	391887524	G	A	exonic
chr3A	391888705	T	C	exonic
chr3A	392780793	T	C	exonic
chr3A	438815547	T	C	exonic
chr3A	449667284	G	T	exonic
chr3A	461786966	G	A	exonic
chr3A	464908149	C	T	exonic
chr3A	476302376	C	T	exonic
chr3A	477559833	T	A	exonic
chr3A	481518240	C	T	exonic
chr3A	485010913	C	G	exonic
chr3A	489566849	A	G	exonic
chr3A	489567074	G	C	exonic
chr3A	489567176	T	C	exonic
chr3A	493127874	C	T	downstream
chr3A	503848286	T	C	exonic
chr3A	515827802	A	G	downstream
chr3A	531081866	T	C	intronic
chr3A	532647668	G	A	exonic
chr3A	532647676	C	T	exonic
chr3A	535191212	T	G	exonic
chr3A	535191791	G	A	exonic
chr3A	542203352	C	T	exonic
chr3A	561054702	C	T	downstream
chr3A	562915051	C	T	exonic
chr3A	563401397	G	A	downstream
chr3A	574320086	G	A	exonic
chr3A	574320147	A	T	exonic
chr3A	577064723	A	G	UTR3
chr3A	582285650	G	T	exonic
chr3A	588644156	A	T	UTR5
chr3A	590365670	A	C	intronic
chr3A	597318344	C	G	exonic
chr3A	652024048	G	C	exonic
chr3A	652831061	T	C	exonic
chr3A	688458224	G	A	exonic
chr3A	688458240	C	T	exonic
chr3A	698351322	G	C	UTR3
chr3A	708547878	C	T	exonic
chr3A	708551066	G	A	exonic
chr3A	708551118	T	G	exonic
chr3A	710771442	G	A	exonic
chr3A	711403289	T	C	exonic
chr3A	711406534	G	A	exonic
chr3A	713534475	G	C	downstream
chr3A	713535628	G	A	intronic
chr3A	713535636	A	G	intronic
chr3A	714156082	T	C	downstream
chr3A	714307214	G	A	exonic
chr3A	714307254	G	A	exonic
chr3A	714589003	C	T	exonic
chr3A	716069442	G	A	exonic
chr3A	719639410	A	G	downstream
chr3A	720435346	C	T	upstream
chr3A	720435839	A	C	exonic
chr3A	726024400	T	G	exonic
chr3A	726140413	G	A	exonic
chr3A	726140440	C	T	exonic
chr3A	729873870	G	C	exonic
chr3A	734129690	A	G	exonic
chr3A	734786773	A	G	exonic
chr3A	735891404	G	A	exonic
chr3A	735891792	C	T	exonic
chr3A	739737884	T	C	intergenic
chr3B	221096	A	T	exonic
chr3B	2280567	C	G	exonic
chr3B	2284018	C	T	exonic
chr3B	2284545	T	C	exonic
chr3B	2284736	C	A	exonic
chr3B	2285647	T	C	exonic
chr3B	2336135	T	C	exonic
chr3B	3228129	T	C	exonic
chr3B	3228147	A	G	exonic
chr3B	3240085	C	T	exonic
chr3B	3240397	A	G	exonic
chr3B	3240509	T	A	exonic
chr3B	3240987	T	G	exonic
chr3B	3241424	G	A	exonic
chr3B	3241430	C	T	exonic
chr3B	3242185	C	T	UTR3
chr3B	3277283	G	A	exonic
chr3B	3666997	G	C	exonic
chr3B	4324758	T	C	exonic
chr3B	4325284	C	T	exonic
chr3B	4325452	G	A	exonic
chr3B	4960744	C	T	intergenic
chr3B	5951072	A	G	exonic
chr3B	5951892	C	T	exonic
chr3B	5951956	G	A	exonic
chr3B	5951971	C	G	exonic
chr3B	7064925	A	G	exonic
chr3B	7076626	T	C	exonic
chr3B	7183425	A	C	exonic
chr3B	7183440	C	T	exonic
chr3B	7186948	C	G	exonic
chr3B	8027706	G	T	exonic
chr3B	8027782	T	C	exonic
chr3B	8345747	T	G	exonic
chr3B	8808218	C	T	exonic
chr3B	8810304	C	T	exonic
chr3B	9167346	A	G	exonic
chr3B	9168173	A	G	exonic
chr3B	9169240	A	G	exonic
chr3B	9169801	T	C	exonic
chr3B	9400350	C	T	exonic
chr3B	9779159	G	A	exonic
chr3B	9779220	G	A	exonic
chr3B	9916637	T	C	exonic
chr3B	9917148	C	G	exonic
chr3B	10199942	G	C	exonic
chr3B	10199990	C	G	exonic
chr3B	10305188	C	T	exonic
chr3B	10709854	C	T	exonic
chr3B	13966285	A	T	exonic
chr3B	13966620	G	C	exonic
chr3B	16038519	C	T	downstream
chr3B	16038548	C	A	downstream
chr3B	16439960	C	G	exonic
chr3B	16440979	G	A	exonic
chr3B	16451881	T	C	exonic
chr3B	16452562	T	C	exonic
chr3B	16453994	T	G	exonic
chr3B	16455263	T	C	exonic
chr3B	16455416	C	T	exonic
chr3B	19250254	C	G	exonic
chr3B	19257755	C	T	exonic
chr3B	19257762	C	G	exonic
chr3B	19260138	G	C	exonic
chr3B	20357853	G	A	exonic
chr3B	20358414	C	T	exonic
chr3B	20358467	C	T	exonic
chr3B	29718568	T	G	exonic
chr3B	29718574	T	A	exonic
chr3B	36464564	G	T	exonic
chr3B	36465872	C	G	exonic
chr3B	39462566	T	C	exonic
chr3B	39463415	G	A	exonic
chr3B	60744128	A	G	exonic
chr3B	78596569	G	A	exonic
chr3B	101912819	C	T	exonic
chr3B	107323840	A	G	exonic
chr3B	107324073	C	T	exonic
chr3B	173567930	A	G	exonic
chr3B	180888862	G	A	exonic
chr3B	205462872	A	T	exonic
chr3B	205464634	C	A	exonic
chr3B	222817972	G	A	exonic
chr3B	224286561	G	C	exonic
chr3B	230339479	G	C	exonic
chr3B	232599595	A	C	exonic
chr3B	232599636	C	T	exonic
chr3B	243811711	A	T	downstream
chr3B	243941439	G	A	downstream
chr3B	252927962	G	T	exonic
chr3B	253629926	C	G	exonic
chr3B	253660120	A	T	downstream
chr3B	254462198	G	A	exonic
chr3B	274521335	C	T	UTR5
chr3B	279965742	G	C	exonic
chr3B	279965778	C	T	exonic
chr3B	309615297	C	G	exonic
chr3B	344279761	C	T	exonic
chr3B	344279885	G	A	exonic
chr3B	344280085	T	C	exonic
chr3B	363324523	G	A	exonic
chr3B	381843557	C	T	upstream
chr3B	384311520	C	T	exonic
chr3B	386380361	G	A	exonic;splicing
chr3B	392745077	T	C	exonic
chr3B	398589034	C	G	exonic
chr3B	417258734	C	A	exonic
chr3B	434307976	C	T	exonic
chr3B	452110189	A	C	exonic
chr3B	454369183	C	T	intronic
chr3B	457024078	C	T	exonic
chr3B	457980206	G	C	exonic
chr3B	463124633	G	A	intergenic
chr3B	463252277	T	C	exonic
chr3B	463255134	A	G	exonic
chr3B	473689275	T	C	UTR3
chr3B	473689292	T	C	UTR3
chr3B	474027681	A	C	exonic
chr3B	476289827	G	A	UTR3
chr3B	479496207	G	T	exonic
chr3B	479497458	G	C	downstream
chr3B	480423892	A	G	downstream
chr3B	480427252	C	T	exonic
chr3B	480569671	G	A	exonic
chr3B	482254583	G	A	exonic
chr3B	485387924	T	G	exonic
chr3B	487213305	G	C	exonic
chr3B	487496790	G	A	exonic
chr3B	488549670	T	G	upstream
chr3B	489361905	G	A	exonic
chr3B	493204203	C	G	exonic
chr3B	493656612	A	G	exonic
chr3B	501125114	G	C	exonic
chr3B	503969440	G	A	exonic
chr3B	503969514	G	T	exonic
chr3B	503989918	C	T	exonic
chr3B	504646438	C	T	exonic
chr3B	533022073	T	C	UTR3
chr3B	544114722	T	C	exonic
chr3B	555151996	T	G	exonic
chr3B	564759495	C	T	exonic
chr3B	567006806	T	C	exonic
chr3B	567006855	A	G	exonic
chr3B	596429877	T	C	exonic
chr3B	597090295	T	C	downstream
chr3B	623152490	T	C	exonic
chr3B	630592472	T	G	exonic
chr3B	642272053	C	G	exonic
chr3B	658495491	C	T	intronic
chr3B	661011723	G	A	exonic
chr3B	661830431	C	T	exonic
chr3B	661836547	A	G	exonic
chr3B	661836580	T	C	exonic
chr3B	661836810	G	C	exonic
chr3B	666732777	T	C	exonic
chr3B	669443793	G	A	exonic
chr3B	669713337	G	T	exonic
chr3B	669717331	C	T	upstream
chr3B	671017741	C	T	intronic
chr3B	672961357	G	T	exonic
chr3B	673061039	G	T	exonic
chr3B	677615637	C	T	exonic
chr3B	679200099	A	G	exonic
chr3B	681101097	C	T	exonic
chr3B	684672853	G	A	exonic
chr3B	688084260	G	T	exonic
chr3B	694167509	G	T	intronic
chr3B	694167563	C	T	intronic
chr3B	694167850	T	C	exonic
chr3B	694322540	C	T	exonic
chr3B	703594430	C	T	exonic
chr3B	704261364	A	C	exonic
chr3B	704261498	T	C	exonic
chr3B	708492676	A	G	exonic
chr3B	710585683	C	T	intergenic
chr3B	711640693	G	C	exonic
chr3B	711640737	A	G	exonic
chr3B	713232906	A	G	intergenic
chr3B	713232920	A	G	intergenic
chr3B	716147383	C	A	exonic
chr3B	716724541	T	A	intronic
chr3B	716741706	G	A	exonic
chr3B	718289968	C	A	exonic
chr3B	719085591	C	T	downstream
chr3B	728811938	C	A	exonic
chr3B	736486214	G	A	exonic
chr3B	736712815	C	A	exonic
chr3B	736712901	C	T	exonic
chr3B	753734769	C	T	exonic
chr3B	765060426	T	C	exonic
chr3B	771171682	A	C	exonic
chr3B	776030364	A	T	intronic
chr3B	777039521	C	A	exonic
chr3B	777043556	C	T	exonic
chr3B	777839255	G	A	exonic
chr3B	777992347	A	T	downstream
chr3B	781043714	C	T	exonic
chr3B	781045770	A	G	exonic
chr3B	781045842	A	G	exonic
chr3B	781045890	C	G	exonic
chr3B	781462460	T	C	exonic
chr3B	784596886	C	T	exonic
chr3B	784597189	T	C	exonic
chr3B	784597598	A	G	exonic
chr3B	786786010	A	G	exonic
chr3B	786854392	G	C	UTR5
chr3B	796016184	G	C	exonic
chr3B	796305630	C	T	upstream
chr3B	796305729	A	G	exonic
chr3B	798303329	A	G	exonic
chr3B	798305153	T	G	exonic
chr3B	798345509	A	G	exonic
chr3B	798460305	G	C	exonic
chr3B	808014244	C	G	UTR3
chr3B	810115685	G	A	exonic
chr3B	810948977	G	A	exonic
chr3B	818276486	T	G	exonic
chr3B	822972245	A	G	exonic
chr3B	822972271	C	T	exonic
chr3B	826095703	A	G	exonic
chr3B	826649912	G	A	exonic
chr3B	829818207	T	C	exonic
chr3D	1769463	C	G	exonic
chr3D	2593322	C	T	exonic
chr3D	2593797	C	T	exonic
chr3D	2594844	T	C	exonic
chr3D	3297493	C	G	exonic
chr3D	3298930	G	A	exonic
chr3D	3298987	G	A	exonic
chr3D	3299024	T	C	exonic
chr3D	3300224	G	A	exonic
chr3D	4171592	C	A	exonic
chr3D	6011696	G	A	exonic
chr3D	6017241	C	T	exonic
chr3D	7606742	C	G	exonic
chr3D	7607871	C	A	exonic
chr3D	8839975	C	A	exonic
chr3D	8840210	C	A	exonic
chr3D	8840563	C	T	exonic
chr3D	11581865	A	G	exonic
chr3D	11582027	A	G	exonic
chr3D	11582042	T	C	exonic
chr3D	11747453	G	C	exonic
chr3D	11750846	C	A	exonic
chr3D	11750984	G	T	exonic
chr3D	11758102	C	T	exonic
chr3D	11759057	C	T	exonic
chr3D	16055392	G	C	exonic
chr3D	16055944	G	A	exonic
chr3D	16316003	G	A	exonic
chr3D	22052020	C	G	exonic
chr3D	26291078	T	C	exonic
chr3D	28134715	C	A	exonic
chr3D	28134738	C	G	exonic
chr3D	28134837	C	T	exonic
chr3D	32301611	G	A	exonic
chr3D	33183533	C	T	exonic
chr3D	43025984	C	G	UTR5
chr3D	44000453	A	G	downstream
chr3D	44064153	G	C	exonic
chr3D	46121093	A	G	exonic
chr3D	68081882	G	A	UTR5
chr3D	89215468	G	A	exonic
chr3D	91830446	A	G	exonic
chr3D	94857248	C	T	exonic
chr3D	107436625	A	G	exonic
chr3D	110242262	C	T	exonic
chr3D	110414143	A	G	exonic
chr3D	114962522	G	A	exonic
chr3D	114962555	G	C	exonic
chr3D	118537417	G	A	intronic
chr3D	131356116	A	T	exonic
chr3D	160560141	G	C	exonic
chr3D	166517416	A	T	UTR3
chr3D	168852251	T	A	UTR5
chr3D	169428463	T	G	UTR3
chr3D	170681893	A	G	exonic
chr3D	184366372	C	T	exonic
chr3D	191573118	C	G	exonic
chr3D	191573135	C	T	exonic
chr3D	191573267	A	G	exonic
chr3D	199234174	A	G	exonic
chr3D	229479330	G	A	exonic
chr3D	248534681	T	C	UTR5
chr3D	250048466	A	C	exonic
chr3D	256146044	T	A	intronic
chr3D	259435410	A	C	UTR3
chr3D	268940952	C	T	exonic
chr3D	268941106	G	A	exonic
chr3D	269280848	T	C	exonic
chr3D	271499305	G	A	exonic
chr3D	277066397	T	C	intronic
chr3D	277540986	G	A	exonic
chr3D	279901803	G	T	exonic
chr3D	282954262	G	A	exonic
chr3D	297464178	C	G	exonic
chr3D	304026887	G	A	intronic
chr3D	315474946	A	G	UTR5
chr3D	320835916	T	C	exonic
chr3D	320836922	C	T	exonic
chr3D	332491152	G	T	exonic
chr3D	343450726	G	T	exonic
chr3D	343450754	C	T	exonic
chr3D	347417428	C	T	exonic
chr3D	347575169	C	A	exonic
chr3D	352794156	A	G	exonic
chr3D	354273718	G	A	exonic
chr3D	363856168	T	C	intergenic
chr3D	365788383	C	T	exonic
chr3D	366921440	G	A	exonic
chr3D	369403804	T	A	exonic
chr3D	374069203	C	T	exonic
chr3D	397202678	A	G	exonic
chr3D	405810881	A	G	exonic
chr3D	415644267	C	T	UTR3
chr3D	437755377	A	T	exonic
chr3D	442366797	A	G	exonic
chr3D	442368030	C	T	UTR3
chr3D	442368045	G	C	UTR3
chr3D	444485389	A	G	exonic
chr3D	445027816	T	G	exonic
chr3D	457024248	T	A	exonic
chr3D	460251015	G	A	exonic
chr3D	460251468	A	G	exonic
chr3D	461664310	A	G	exonic
chr3D	474454331	G	T	exonic
chr3D	487377246	G	C	exonic
chr3D	491957968	C	T	UTR3
chr3D	503861285	C	T	exonic
chr3D	505019822	A	G	exonic
chr3D	508070364	G	A	UTR3
chr3D	508383776	A	C	intronic
chr3D	520716465	G	C	exonic
chr3D	523159046	G	A	exonic
chr3D	524310486	C	T	exonic
chr3D	524868293	G	T	exonic
chr3D	524868779	T	C	exonic
chr3D	539907106	T	C	exonic
chr3D	539907121	A	G	exonic
chr3D	550661490	A	G	exonic
chr3D	560107396	T	C	exonic
chr3D	560108121	T	A	exonic
chr3D	568283429	G	A	exonic
chr3D	580718733	G	C	exonic
chr3D	580721882	C	T	exonic
chr3D	580722412	G	A	exonic
chr3D	582017809	A	G	exonic
chr3D	582023667	G	C	exonic
chr3D	583324812	A	G	exonic
chr3D	583324827	T	C	exonic
chr3D	585096626	T	G	exonic
chr3D	586199167	A	C	exonic
chr3D	587439324	G	A	exonic
chr3D	589000409	G	A	exonic
chr3D	595110724	A	G	exonic
chr3D	597737072	T	C	exonic
chr3D	600124250	A	G	exonic
chr3D	600608008	T	C	exonic
chr3D	600608080	C	G	exonic
chr3D	600820435	G	A	exonic
chr3D	600820819	C	G	exonic
chr3D	609212894	C	T	exonic
chr4A	7414380	G	A	exonic
chr4A	17733943	C	T	exonic
chr4A	23614122	A	G	exonic
chr4A	24206648	C	T	exonic
chr4A	24213671	T	C	exonic
chr4A	29075124	A	G	exonic
chr4A	34047936	A	G	exonic
chr4A	36671034	C	T	exonic
chr4A	46046785	A	T	exonic
chr4A	46046836	A	C	exonic
chr4A	46279557	G	T	exonic
chr4A	73542081	T	G	UTR5
chr4A	74151676	A	C	exonic
chr4A	85581074	A	G	exonic
chr4A	104094692	T	C	exonic
chr4A	106909866	C	T	UTR3
chr4A	109431056	T	C	downstream
chr4A	125401015	T	C	exonic
chr4A	134636771	G	A	upstream
chr4A	140791798	C	T	exonic
chr4A	175397582	A	G	exonic
chr4A	177612298	A	C	exonic
chr4A	196695904	A	G	exonic
chr4A	246712919	G	A	exonic
chr4A	398504947	C	G	downstream
chr4A	405579126	A	G	exonic
chr4A	436451106	G	T	exonic
chr4A	462218781	C	A	exonic
chr4A	531078578	T	C	intronic
chr4A	538909079	A	G	intergenic
chr4A	538909119	G	A	intergenic
chr4A	539761078	C	T	UTR5
chr4A	562406066	C	T	exonic
chr4A	563455351	G	T	exonic
chr4A	563455454	G	A	exonic
chr4A	565432951	T	C	intronic
chr4A	573318490	G	A	upstream
chr4A	583529655	G	A	exonic
chr4A	583530616	C	T	exonic
chr4A	583533711	C	T	exonic
chr4A	583533793	G	T	exonic
chr4A	583907976	T	C	exonic
chr4A	585440195	A	T	exonic
chr4A	590124991	C	T	exonic
chr4A	593765120	T	C	exonic
chr4A	597682224	G	A	exonic
chr4A	600899010	G	A	exonic
chr4A	600905897	C	A	exonic
chr4A	601357364	C	T	exonic
chr4A	601357484	C	T	exonic
chr4A	601357493	G	A	exonic
chr4A	608830517	T	C	exonic
chr4A	608830615	C	T	exonic
chr4A	614108193	T	C	exonic
chr4A	614108202	T	C	exonic
chr4A	615177151	C	T	exonic
chr4A	615177729	A	G	exonic
chr4A	615178100	C	T	exonic
chr4A	615220900	A	G	exonic
chr4A	617943778	A	C	exonic
chr4A	617944186	T	C	exonic
chr4A	619283752	A	G	exonic
chr4A	621169501	T	C	exonic
chr4A	622235583	T	A	downstream
chr4A	625165424	G	A	exonic
chr4A	626063573	C	T	exonic
chr4A	626063592	G	A	exonic
chr4A	626063724	A	C	exonic
chr4A	626168801	G	T	downstream
chr4A	626168858	T	A	downstream
chr4A	630764199	G	A	exonic
chr4A	631643043	T	C	exonic
chr4A	631643963	T	C	exonic
chr4A	631644034	T	G	exonic
chr4A	631644151	G	A	exonic
chr4A	632018628	A	C	exonic
chr4A	634840944	C	G	exonic
chr4A	635302265	G	A	exonic
chr4A	636677903	C	G	exonic
chr4A	636678044	G	A	exonic
chr4A	655432750	C	A	exonic
chr4A	655435764	C	T	exonic
chr4A	658975117	G	A	exonic
chr4A	660477447	C	T	splicing
chr4A	668160923	G	A	exonic
chr4A	668161318	T	C	exonic
chr4A	668161975	A	G	exonic
chr4A	668162039	T	G	exonic
chr4A	675284989	C	T	exonic
chr4A	678872844	A	G	exonic
chr4A	679075955	G	C	upstream;downstream
chr4A	699795186	C	T	exonic
chr4A	701701064	C	T	exonic
chr4A	703269147	T	C	exonic
chr4A	705179194	G	A	exonic
chr4A	705518407	C	T	exonic
chr4A	705760493	A	G	exonic
chr4A	705760515	A	G	exonic
chr4A	705763620	A	G	exonic
chr4A	705763705	T	C	exonic
chr4A	709879977	A	C	exonic
chr4A	712863205	C	T	downstream
chr4A	712868034	G	A	exonic
chr4A	712869599	G	A	exonic
chr4A	712872585	A	G	exonic
chr4A	712872612	T	A	exonic
chr4A	721381918	T	C	exonic
chr4A	722410737	A	T	exonic
chr4A	722413526	A	G	downstream
chr4A	724854178	C	T	exonic
chr4A	726120676	G	A	exonic
chr4A	726447023	A	C	exonic
chr4A	733714014	C	T	exonic
chr4A	740442390	G	A	exonic
chr4A	740442399	G	T	exonic
chr4A	742336183	T	C	exonic
chr4A	743680302	G	C	exonic
chr4A	743680781	A	G	exonic
chr4A	743952516	A	C	exonic
chr4A	743952561	G	A	exonic
chr4A	744522487	A	G	exonic
chr4B	622455	A	G	exonic
chr4B	640647	A	C	exonic
chr4B	640653	C	G	exonic
chr4B	640835	T	C	exonic
chr4B	640945	C	T	upstream
chr4B	1774237	A	T	upstream
chr4B	1774368	T	C	exonic
chr4B	1775288	G	C	exonic
chr4B	1985490	G	T	exonic
chr4B	2149317	T	G	exonic
chr4B	4851101	C	T	exonic
chr4B	4851118	T	C	exonic
chr4B	6140764	A	G	exonic
chr4B	6141007	G	A	exonic
[truncated: 1,818 more rows]

## Sheet: Table S3
Table S3 Differentially expressed genes (DEGs) with consistent expression difference between parents and bulks
#ID	Locus	Tainong 18_Count	Jimai 23_Count	Tainong 18_FPKM	Jimai 23_FPKM	FDR	log2FC	regulated	Susceptibile bulk_Count	Resistance bulk_Count	Susceptibile bulk_FPKM	Resistance bulk_FPKM	FDR	log2FC	regulated
TraesCS1A01G105300	chr1A:101320960-101324064	151	793	2.60061	11.0133	8.53413e-05	2.37346	up	353	106	5.49194	1.86977	0.000198292	-1.69378	down
TraesCS1A01G110000	chr1A:108921996-108924252	176	44	4.75929	0.992636	0.00472358	-1.94013	down	5	84	0.209339	2.76992	1.59774e-08	3.44051	up
TraesCS1A01G023700	chr1A:11643640-11644752	45	548	1.77224	19.7182	2.54366e-09	3.53415	up	26	94	1.33999	4.93233	0.0025792	1.75153	up
TraesCS1A01G115200	chr1A:119703404-119708104	388	1472	7.45653	25.7658	0.00398618	1.91677	up	945	268	16.2294	4.93557	2.87526e-05	-1.79311	down
TraesCS1A01G115700	chr1A:120363704-120379020	5810	14	243.67	0.649465	0	-8.45869	down	852	287	41.242	14.4057	0.000673911	-1.54642	down
TraesCS1A01G024600	chr1A:12096381-12099575	110	381	0.940752	8.09868	0.00977305	1.76911	up	164	21	1.81864	0.321363	1.41309e-08	-2.78235	down
TraesCS1A01G116700	chr1A:124010860-124011987	373	1606	17.0095	71.3617	0.000954721	2.09877	up	231	1185	13.0739	69.8082	5.25397e-09	2.35674	up
TraesCS1A01G026400	chr1A:12584552-12592542	160	642	0.637131	2.33947	0.00198227	1.9876	up	699	2058	2.70904	8.65133	0.000631105	1.56694	up
TraesCS1A01G028700	chr1A:13453280-13668461	185	29	0.7974	0.116462	6.12689e-05	-2.57265	down	186	644	0.755588	2.70641	3.44525e-05	1.78809	up
Trans_newGene_382	chr1A:137913258-137916942	626	9	3.16878	0.042716	0	-5.76958	down	98	13	0.409329	0.0525636	1.93108e-06	-2.64039	down
TraesCS1A01G030000	chr1A:13979373-13979866	201	1624	61.3782	460.782	2.26717e-07	2.99854	up	104	16	43.1862	7.4037	5.03285e-06	-2.47657	down
TraesCS1A01G033500	chr1A:16388521-16390897	587	20500	41.1774	1286.77	0	5.12011	up	1149	207	94.1394	19.1796	1.4649e-09	-2.44207	down
TraesCS1A01G035600	chr1A:19062244-19063368	3081	200	158.309	9.65913	9.07863e-12	-3.92843	down	2343	559	159.849	38.4731	7.1072e-07	-2.04817	down
TraesCS1A01G037800	chr1A:20935410-20937908	142	22	1.78667	0.239337	0.000116791	-2.55917	down	36	166	0.532404	2.47403	1.1009e-05	2.12585	up
TraesCS1A01G141500	chr1A:239905834-239906778	626	7	38.7648	0.426329	0	-6.04465	down	544	119	42.6081	9.3737	3.23241e-07	-2.15085	down
TraesCS1A01G149700	chr1A:257415259-257420398	382	95	1.86334	0.35515	0.00226799	-1.97927	down	97	275	0.497991	1.46638	0.00230368	1.48735	up
TraesCS1A01G152800	chr1A:264212368-264217824	20	1834	0.693656	49.1113	0	6.34954	up	9	51	0.353479	2.03263	0.00248912	2.17373	up
TraesCS1A01G161000	chr1A:289346518-289351993	122	18	5.19573	0.599192	0.000128721	-2.60119	down	38	127	2.04294	6.73921	0.00182706	1.67553	up
Trans_newGene_442	chr1A:294136469-294140759	63	255	0.401289	1.43276	0.00282132	1.97465	up	65	240	0.374732	1.30785	6.60103e-05	1.84903	up
TraesCS1A01G164800	chr1A:297745177-297750927	11413	157	204.681	2.25819	0	-6.1611	down	2544	51	50.5245	1.09758	0	-5.54472	down
TraesCS1A01G165400	chr1A:298105927-298106971	183	0	14.344	0	1.95399e-14	-6.20124	down	131	0	13.9468	0	2.22045e-16	-5.43778	down
TraesCS1A01G166600	chr1A:299425280-299425957	1485	27	115.326	2.04838	0	-5.65501	down	2059	574	188.386	53.6795	1.97309e-05	-1.82402	down
TraesCS1A01G169500	chr1A:302198226-302200878	36	488	1.05015	13.3925	8.97237e-10	3.67059	up	155	18	5.05603	0.670001	6.71079e-09	-2.89456	down
TraesCS1A01G171000	chr1A:305606376-305608244	237	9429	8.78943	319.502	0	5.29926	up	635	207	30.5879	9.93575	0.000423875	-1.58965	down
TraesCS1A01G175500	chr1A:313489022-313491772	2401	414	46.8698	7.44374	2.38265e-05	-2.52869	down	993	135	27.5531	3.95743	2.2301e-12	-2.83765	down
TraesCS1A01G179600	chr1A:324500509-324500943	18	100	1.81147	8.74216	0.00113435	2.32073	up	4	45	0.432815	5.21067	0.000223935	2.77367	up
TraesCS1A01G181000	chr1A:327014175-327018352	4170	228	80.0912	4.19059	4.87277e-13	-4.17795	down	350	100	10.1292	2.76988	9.07207e-05	-1.76321	down
Trans_newGene_20	chr1A:33361371-33365653	128	506	3.94675	14.3249	0.00242999	1.96202	up	90	250	3.99022	10.9251	0.00349038	1.45604	up
TraesCS1A01G186100	chr1A:337300913-337301823	4999	148	309.959	8.1565	0	-5.05433	down	1568	159	126.358	12.9326	4.44089e-16	-3.26384	down
TraesCS1A01G186400	chr1A:337655620-337656573	841	1	32.853	0.0386861	0	-7.90414	down	159	4	6.65154	0.211218	2.33147e-15	-4.50665	down
TraesCS1A01G187000	chr1A:337947887-337949184	533	11	43.3342	1.25465	3.33067e-16	-5.30763	down	102	8	10.6395	0.738297	1.20858e-08	-3.23428	down
TraesCS1A01G192800	chr1A:348398547-348401175	321	1258	11.0286	42.0928	0.00267398	1.96209	up	152	1051	6.56278	49.8459	4.84512e-12	2.77803	up
TraesCS1A01G006300	chr1A:3500451-3503929	149	1088	0.576766	3.36852	1.06235e-06	2.84742	up	576	3983	1.90328	13.8488	1.37312e-12	2.79638	up
TraesCS1A01G196600	chr1A:354937957-354940429	3760	569	71.3789	9.03032	4.3846e-06	-2.71882	down	2533	388	51.109	8.40386	1.36546e-11	-2.68385	down
TraesCS1A01G200000	chr1A:359689273-359690742	504	4850	46.116	474.975	1.69701e-08	3.26004	up	1052	370	132.014	56.1666	0.00139725	-1.48659	down
TraesCS1A01G203200	chr1A:364655199-364658304	282	16	3.95215	0.853874	4.83203e-10	-3.94127	down	99	22	0.997354	0.201732	0.000297058	-2.01285	down
TraesCS1A01G057200	chr1A:37478096-37481605	565	17188	7.18273	175.603	1.11022e-16	4.92079	up	597	45	7.61503	0.604263	0	-3.62884	down
TraesCS1A01G221400	chr1A:390638598-390643142	100	353	1.78079	9.18445	0.0083871	1.79401	up	94	481	2.21314	14.2138	2.92585e-08	2.33103	up
TraesCS1A01G059100	chr1A:39870475-39872221	24	111	0.595284	2.14229	0.00333729	2.09774	up	20	181	0.587977	5.52321	5.26665e-10	3.00793	up
TraesCS1A01G234600	chr1A:410152973-410157133	72984	1764	2462.02	50.3145	0	-5.36865	down	35118	1893	1397.49	63.9554	0	-4.19798	down
TraesCS1A01G235200	chr1A:415634812-415642566	434	73	2.69559	0.362601	2.82986e-05	-2.5311	down	269	870	1.50611	4.94615	0.000102122	1.69527	up
TraesCS1A01G237800	chr1A:423675609-423676682	370	1287	10.6328	30.3766	0.00977664	1.79144	up	690	146	22.319	5.06946	1.06943e-07	-2.20383	down
TraesCS1A01G247800	chr1A:439930514-439932376	226	56	5.55409	1.27019	0.00326053	-1.96529	down	128	35	4.43852	1.2543	0.000841719	-1.77077	down
TraesCS1A01G248700	chr1A:440800923-440802394	2534	3	128.949	0.226937	0	-8.84361	down	810	178	42.7388	9.00484	1.87651e-07	-2.15363	down
TraesCS1A01G250000	chr1A:441841989-441842996	479	110	32.4938	7.24154	0.000884906	-2.0974	down	125	36	11.9976	3.37351	0.00164346	-1.69996	down
TraesCS1A01G250100	chr1A:441927348-441929334	42	365	1.6789	12.0671	4.30648e-07	3.04526	up	62	3	2.40208	0.12467	5.48827e-07	-3.41058	down
TraesCS1A01G251900	chr1A:443703298-443704605	1191	262	58.5124	12.1614	0.000475509	-2.17377	down	825	67	55.649	4.49691	0	-3.54974	down
Trans_newGene_199	chr1A:449172974-449174375	108	585	3.99654	19.4728	6.67067e-05	2.41032	up	229	74	9.38268	3.14067	0.00126751	-1.57727	down
TraesCS1A01G263700	chr1A:459187036-459188810	2439	20	99.4701	0.765571	0	-6.76034	down	1166	49	54.6106	2.23557	0	-4.47564	down
TraesCS1A01G264900	chr1A:460637418-460641905	1887	521	26.9216	6.44659	0.00716707	-1.8517	down	912	329	12.8012	4.79401	0.00211513	-1.44917	down
TraesCS1A01G265600	chr1A:461337588-461357240	46724	1670	31706.8	1103.77	4.44089e-16	-4.80415	down	24012	1825	17843.5	2035.8	0	-3.70227	down
TraesCS1A01G265700	chr1A:461351359-461351746	6771	11	4590.18	7.00816	0	-8.96852	down	1355	20	984.593	21.5314	0	-5.86643	down
TraesCS1A01G265900	chr1A:461372799-461373191	7784	86	5633.31	57.9118	0	-6.45881	down	2777	364	2301.96	438.776	1.97509e-13	-2.90774	down
TraesCS1A01G270900	chr1A:464901178-464908479	997	11	90.7962	0.928299	0	-6.20792	down	179	1744	19.9938	185.83	2.22045e-16	3.27546	up
TraesCS1A01G271000	chr1A:464911353-464912764	0	1018	0	56.5049	0	8.66088	up	40	805	2.79718	55.3238	0	4.2422	up
TraesCS1A01G275900	chr1A:471262058-471263319	63	302	2.48379	13.468	0.000447305	2.21651	up	36	303	1.92762	15.7157	2.03207e-11	2.98211	up
TraesCS1A01G277400	chr1A:472550363-472551949	291	58	10.6975	1.97219	0.000291029	-2.27795	down	503	41	24.4386	2.01058	5.55112e-16	-3.50841	down
TraesCS1A01G278800	chr1A:474430833-474432419	216	2006	7.95833	68.1464	2.8143e-08	3.20029	up	77	621	3.65012	28.6164	6.93556e-13	2.97522	up
TraesCS1A01G279500	chr1A:476908628-476911269	158	1645	3.94603	41.4851	5.41752e-09	3.35946	up	496	178	11.1587	4.49483	0.00226127	-1.44952	down
TraesCS1A01G065400	chr1A:47799480-47805752	171	11	1.41977	0.0643685	2.89046e-08	-3.6818	down	131	27	0.942651	0.231361	2.76317e-05	-2.14379	down
TraesCS1A01G289800	chr1A:486750662-486751402	321	1141	15.8414	49.7189	0.007559	1.82155	up	248	1338	13.8127	80.3927	1.42152e-09	2.43036	up
TraesCS1A01G066400	chr1A:48979574-48982761	759	4301	9.61909	44.4771	3.90086e-05	2.49856	up	1853	106	21.6721	1.32068	0	-4.07572	down
TraesCS1A01G295800	chr1A:490794344-490797411	2584	519	177.792	39.9621	0.000181039	-2.31021	down	940	47	104.811	5.00084	0	-4.22224	down
TraesCS1A01G066700	chr1A:49096654-49098775	153	16	2.08276	0.188564	3.00967e-06	-3.06985	down	63	12	0.884344	0.183624	0.00122096	-2.12	down
TraesCS1A01G298800	chr1A:493736416-493739102	1702	6279	64.4774	288.567	0.00988399	1.88175	up	1068	372	62.4865	21.2333	0.00118638	-1.50059	down
TraesCS1A01G299100	chr1A:493920013-493923295	3891	33	58.5847	0.401902	0	-6.77624	down	573	125	9.38457	2.1324	2.76644e-07	-2.15614	down
TraesCS1A01G303100	chr1A:496631735-496638537	126	0	3.5241	0	7.32381e-12	-5.67166	down	117	682	4.44351	26.048	7.3078e-10	2.52536	up
TraesCS1A01G307900	chr1A:499438826-499442369	99	22	0.538675	0.101552	0.00532974	-2.04967	down	103	18	0.481012	0.0894499	1.99247e-05	-2.31912	down
Trans_newGene_226	chr1A:500376882-500379563	42	194	0.366062	1.35337	0.00114674	2.14212	up	41	178	0.307344	1.40543	1.82661e-05	2.05115	up
Trans_newGene_227	chr1A:500978554-500981702	427	44	4.79323	0.481989	8.00293e-08	-3.20676	down	272	37	3.76048	0.544622	7.46804e-10	-2.76622	down
TraesCS1A01G311100	chr1A:502804856-502806511	165	23	4.90373	0.627376	2.86742e-05	-2.71457	down	159	37	6.5884	1.5754	4.80291e-05	-2.00312	down
TraesCS1A01G312300	chr1A:504270819-504284571	436	97	1.95569	0.319354	0.000658072	-2.13957	down	237	1305	0.907171	5.31304	8.92881e-10	2.45905	up
TraesCS1A01G313300	chr1A:505270959-505273748	1453	38697	24.3304	540.327	9.99201e-16	4.73271	up	3140	1126	49.7089	19.2321	0.00296716	-1.46378	down
TraesCS1A01G322000	chr1A:512665397-512667426	187	0	2.68451	0	1.37668e-14	-6.23201	down	46	2	0.58548	0.0330361	2.01813e-05	-3.26353	down
TraesCS1A01G322700	chr1A:513623054-513628004	1126	16	6.7062	0.0778107	0	-5.9291	down	342	900	2.21269	6.05362	0.0035686	1.40112	up
TraesCS1A01G325500	chr1A:516375711-516378710	61	1545	1.5701	32.2865	7.21645e-15	4.60657	up	21	106	0.612466	3.5461	4.52998e-05	2.19175	up
TraesCS1A01G326100	chr1A:516586158-516586903	248	1193	15.6485	71.3536	0.000239904	2.25463	up	107	9	6.83395	0.634303	1.20966e-08	-3.17651	down
TraesCS1A01G326200	chr1A:516623312-516627504	42	183	1.00599	4.07937	0.0021224	2.05902	up	48	136	1.09715	3.62085	0.00916985	1.45783	up
TraesCS1A01G334700	chr1A:521977632-521979360	2003	251	37.7293	3.95492	2.63823e-07	-2.9838	down	2054	0	48.8296	0	0	-9.37707	down
TraesCS1A01G338100	chr1A:527889091-527892171	151	0	2.19939	0	4.33986e-13	-5.92809	down	78	2	0.94383	0.0429737	1.64614e-09	-3.98758	down
TraesCS1A01G338200	chr1A:527950450-527955847	1585	405	7.98814	1.57725	0.00287369	-1.96183	down	1350	410	6.0758	1.93764	0.000101299	-1.69854	down
TraesCS1A01G339300	chr1A:529244094-529250534	488	1817	3.04058	8.92848	0.00522788	1.89117	up	498	83	2.92117	0.520288	1.69581e-09	-2.5283	down
TraesCS1A01G070200	chr1A:53022427-53026803	124	3	7.48208	0.208283	1.32033e-09	-4.51821	down	87	0	7.54316	0	4.0814e-12	-4.86403	down
TraesCS1A01G070300	chr1A:53032551-53037476	250	55	7.4183	1.45948	0.000944781	-2.13424	down	212	45	7.47523	1.74584	3.72707e-06	-2.14862	down
TraesCS1A01G340300	chr1A:530515591-530524054	719	56	5.76942	0.362028	6.84422e-10	-3.62401	down	264	1720	1.97438	13.7288	1.01978e-11	2.70284	up
TraesCS1A01G348800	chr1A:534050235-534052551	434	0	5.28957	0	0	-7.4357	down	138	24	1.65316	0.313249	2.56351e-06	-2.36886	down
TraesCS1A01G070500	chr1A:53436231-53438572	434	1	9.38823	0.0271599	0	-6.95377	down	260	2	6.08686	0.0826243	0	-5.6855	down
Trans_newGene_550	chr1A:534564804-534566366	74	0	1.36947	0	1.61037e-08	-4.92358	down	105	0	1.77648	0	5.30687e-14	-5.12682	down
TraesCS1A01G355300	chr1A:537966468-537967161	431	4092	49.488	456.311	2.0231e-08	3.23952	up	836	7066	106.898	1024.56	4.44089e-15	3.0879	up
TraesCS1A01G071500	chr1A:54000851-54002952	2863	199	373.607	35.4698	2.81501e-11	-3.82979	down	926	217	142.8	52.0125	6.30298e-07	-2.06461	down
TraesCS1A01G364000	chr1A:544176582-544177718	312	0	11.9971	0	0	-6.96281	down	440	8	25.3009	0.498103	0	-5.31021	down
TraesCS1A01G364800	chr1A:544389250-544392035	680	132	20.0117	3.35603	0.000113182	-2.34304	down	144	39	5.50003	1.62446	0.000482566	-1.79275	down
TraesCS1A01G367900	chr1A:546212417-546212878	1250	55	146.872	5.73133	5.9619e-14	-4.44459	down	109	15	15.9761	2.60381	1.09334e-06	-2.62013	down
TraesCS1A01G368000	chr1A:546216356-546217753	4164	444	78.2886	6.96199	2.45421e-08	-3.22204	down	712	186	11.8364	3.26573	7.07819e-06	-1.90597	down
TraesCS1A01G374900	chr1A:549853362-549857107	113	23	0.7477	0.130837	0.00202228	-2.17838	down	67	9	0.451329	0.0667734	6.20767e-05	-2.52514	down
Trans_newGene_568	chr1A:550724776-550726490	2222	42	47.4758	0.779601	0	-5.64285	down	452	44	10.414	1.0782	4.41869e-14	-3.26015	down
TraesCS1A01G381500	chr1A:552162830-552167805	1607	306	30.9093	4.74425	8.20511e-05	-2.38319	down	1649	287	30.2922	5.47376	4.5153e-10	-2.49657	down
TraesCS1A01G383700	chr1A:554083171-554086426	2	106	0.342697	3.72215	3.14937e-09	4.58508	up	3	100	0.183814	6.56464	2.58947e-11	4.09338	up
Trans_newGene_570	chr1A:557052540-557055659	189	0	1.4631	0	1.15463e-14	-6.24716	down	42	7	0.254613	0.0486749	0.00857523	-2.15025	down
TraesCS1A01G393900	chr1A:560248678-560249804	20	727	0.961609	32.1688	9.99201e-16	5.01758	up	30	138	1.65567	7.73338	2.89798e-05	2.10502	up
TraesCS1A01G396200	chr1A:562042282-562043677	162	2263	5.35102	65.7871	4.97944e-11	3.7835	up	55	272	2.42744	12.0599	4.02377e-07	2.2566	up
Trans_newGene_274	chr1A:564195428-564198338	0	179	0	0.972256	2.80886e-14	6.16979	up	101	24	0.600074	0.155889	0.000528038	-1.93008	down
TraesCS1A01G402500	chr1A:566107741-566111938	596	3436	8.04486	37.5938	2.85118e-05	2.52231	up	206	851	2.81008	12.2672	8.50242e-07	2.04348	up
TraesCS1A01G403000	chr1A:566484430-566488477	345	1560	4.54191	18.1191	0.000527772	2.1687	up	612	233	8.23856	3.28989	0.00510993	-1.36834	down
TraesCS1A01G409600	chr1A:571269578-571281207	140	9	0.35428	0.0181968	1.05224e-07	-3.62879	down	75	9	0.161106	0.0237852	9.80238e-06	-2.68106	down
Trans_newGene_583	chr1A:571587469-571588814	366	51	11.8338	1.51769	4.00449e-06	-2.78356	down	169	49	6.7063	1.99774	0.000653776	-1.71152	down
TraesCS1A01G410700	chr1A:571786959-571788408	24	113	0.502865	1.90131	0.00279711	2.12293	up	23	214	0.559608	8.50261	7.295e-11	3.06964	up
TraesCS1A01G073200	chr1A:57204942-57207323	446	25	4.66908	0.233572	4.46038e-11	-4.02655	down	483	191	4.96137	2.03334	0.00945743	-1.31141	down
Trans_newGene_340	chr1A:57217192-57220666	178	0	1.15315	0	3.08642e-14	-6.16182	down	247	0	1.25113	0.0033593	0	-6.337	down
TraesCS1A01G411600	chr1A:572206869-572212962	6663	611	52.4585	3.83117	2.53115e-09	-3.44153	down	4777	1206	35.5251	9.33731	3.26059e-06	-1.96987	down
TraesCS1A01G416200	chr1A:574665582-574669585	673	165	13.1172	2.66066	0.00165002	-2.01166	down	269	83	5.43176	1.7274	0.000482604	-1.64732	down
TraesCS1A01G418500	chr1A:575798303-575806728	275	63	8.95068	2.26161	0.00126795	-2.08256	down	479	1	20.3904	0.0765817	0	-6.87652	down
TraesCS1A01G418800	chr1A:575872791-575873528	730	7252	46.9433	404.459	1.15098e-08	3.30794	up	1474	3869	95.425	270.562	0.0069244	1.40362	up
TraesCS1A01G418900	chr1A:575966659-575968344	81	0	2.31651	0	4.68364e-09	-5.04987	down	231	7	8.49603	0.289415	0	-4.52634	down
TraesCS1A01G419100	chr1A:576077584-576078333	40	183	2.64411	10.3647	0.00137173	2.12533	up	46	173	3.48063	14.0203	0.000144991	1.85578	up
TraesCS1A01G421200	chr1A:577537700-577539109	185	0	9.06718	0	1.64313e-14	-6.2167	down	159	5	11.5593	0.413221	1.05471e-14	-4.31567	down
Trans_newGene_587	chr1A:578006093-578008074	0	798	0	17.3526	0	8.31059	up	207	63	4.31776	1.31173	0.000706255	-1.65579	down
TraesCS1A01G422900	chr1A:578203558-578208865	960	7096	12.3738	87.3683	1.07507e-06	2.88263	up	243	4177	4.31909	73.4283	0	4.09953	up
TraesCS1A01G423100	chr1A:578516212-578522067	2692	282	15.4993	1.29272	1.80017e-08	-3.24342	down	1261	105	7.01597	0.618915	0	-3.53485	down
TraesCS1A01G424100	chr1A:579171978-579173603	3619	20	102.054	0.526629	0	-7.32916	down	1945	384	76.1581	15.0186	8.87668e-09	-2.31813	down
TraesCS1A01G425200	chr1A:580420466-580425094	296	9	2.0036	0.0458631	1.21558e-12	-4.69545	down	122	5	0.715069	0.035422	7.10865e-12	-3.94185	down
TraesCS1A01G426700	chr1A:581438178-581440087	1209	5304	29.195	110.415	0.00118337	2.13095	up	381	110	12.8421	3.8264	9.31807e-05	-1.75102	down
TraesCS1A01G427400	chr1A:581828776-581832861	732	203	6.35559	1.45904	0.00610557	-1.83752	down	406	59	3.51428	0.535933	2.50935e-10	-2.70729	down
TraesCS1A01G431100	chr1A:583527033-583530022	104	0	0.556983	1.85076e-08	1.31458e-10	-5.40079	down	55	187	0.270773	0.956417	0.000433804	1.72332	up
TraesCS1A01G435600	chr1A:585983416-585989837	0	339	0	3.56481	0	7.08163	up	11	68	0.141392	0.859644	0.000164694	2.34738	up
TraesCS1A01G436200	chr1A:586514370-586713364	0	117	0	0.377547	2.26507e-11	5.56692	up	38	118	0.119731	0.419492	0.00515678	1.57208	up
TraesCS1A01G439700	chr1A:589040101-589047012	2	1197	0.0342459	7.91256	0	8.05148	up	152	24	1.271	0.154763	3.9096e-07	-2.50534	down
Trans_newGene_599	chr1A:590649678-590673053	7	78	0.645282	5.42832	3.75856e-05	3.08013	up	40	4	1.08587	0.309886	0.00136455	-2.59537	down
TraesCS1A01G443200	chr1A:591611654-591615395	90	686	0.69866	4.45438	8.15472e-07	2.89564	up	316	110	2.53572	0.929266	0.00213348	-1.48354	down
TraesCS1A01G084300	chr1A:70039682-70041380	52	1108	1.75516	41.5575	2.04392e-13	4.34827	up	146	32	5.31607	1.36454	3.32499e-05	-2.07482	down
TraesCS1A01G084800	chr1A:71059077-71060380	11	137	0.199435	3.35686	6.23403e-07	3.36717	up	58	422	1.08689	10.0347	4.03375e-11	2.81187	up
TraesCS1A01G015500	chr1A:8291051-8292967	520	3	21.116	0.134181	0	-6.56432	down	69	2	4.0538	0.157497	1.86025e-08	-3.81787	down
TraesCS1A01G015600	chr1A:8295508-8313166	915	36	29.0411	0.910984	3.03091e-14	-4.57401	down	130	3	4.76811	0.135439	8.19345e-14	-4.44243	down
TraesCS1A01G016000	chr1A:8331822-8334602	138	26	0.740905	0.111061	0.000663964	-2.30067	down	8	164	0.0410125	0.804693	1.40554e-13	3.92588	up
TraesCS1A01G016100	chr1A:8342038-8344596	510	84	2.87403	0.368646	1.88019e-05	-2.56648	down	128	339	0.617709	1.72077	0.00465516	1.39695	up
TraesCS1A01G093500	chr1A:86607113-86609392	167	31	2.13275	0.242578	0.00037376	-2.33831	down	49	236	0.714571	3.09499	1.13405e-06	2.21151	up
TraesCS1A01G098900	chr1A:95057830-95062894	70	7	0.506775	0.0488738	0.00012818	-2.92917	down	120	318	0.676025	2.01845	0.00490522	1.39639	up
TraesCS1B01G097300	chr1B:101527118-101528416	187	33	7.59443	1.24611	0.000182831	-2.4156	down	38	114	2.14467	6.28259	0.00817748	1.52361	up
TraesCS1B01G023000	chr1B:10359406-10368290	0	135	0	0.541435	2.52198e-12	5.76931	up	4	77	0.0142925	0.268306	2.58862e-08	3.50985	up
TraesCS1B01G107600	chr1B:119765155-119768483	61	348	0.664639	2.81133	5.86151e-05	2.46419	up	49	318	0.459561	3.14901	1.62075e-09	2.63697	up
TraesCS1B01G108400	chr1B:120468070-120470088	74	12	2.20732	0.337037	0.00159926	-2.39769	down	67	8	2.72114	0.197511	2.75034e-05	-2.64996	down
TraesCS1B01G122800	chr1B:148414005-148416787	1600	354	17.9597	3.69428	0.000533339	-2.16828	down	192	3214	2.385	42.0757	0	4.05679	up
TraesCS1B01G125800	chr1B:152837460-152838304	13	185	0.736199	9.08627	3.76021e-08	3.59473	up	20	150	1.33385	10.1424	3.39511e-08	2.74186	up
TraesCS1B01G032700	chr1B:15876612-15879338	15	853	0.15216	6.62649	0	5.60962	up	29	430	0.250843	3.9564	0	3.7675	up
TraesCS1B01G034600	chr1B:16529371-16534408	18	214	0.112028	1.16161	9.10125e-08	3.39931	up	39	167	0.310225	0.992514	2.91955e-05	2.02769	up
Trans_newGene_1834	chr1B:16668408-16673384	94	0	0.602607	0	5.7299e-10	-5.25857	down	80	19	0.495383	0.137323	0.00173728	-1.89968	down
TraesCS1B01G035500	chr1B:16856180-16862111	0	148	0	0.509859	5.96412e-13	5.89962	up	16	65	0.0705861	0.263716	0.00548726	1.84711	up
TraesCS1B01G136700	chr1B:174642890-174644907	370	1378	13.531	48.4854	0.00479951	1.88982	up	247	984	10.1812	44.0878	1.61405e-06	1.99396	up
Trans_newGene_1416	chr1B:17690338-17692220	929	3780	17.8052	59.2276	0.00252021	2.02169	up	2001	379	34.8737	6.932	3.2343e-09	-2.37778	down
TraesCS1B01G041400	chr1B:20835035-20836594	470	33	16.162	1.02569	5.48412e-10	-3.73362	down	95	595	4.72996	29.3974	2.23709e-10	2.62135	up
TraesCS1B01G042200	chr1B:22069159-22069953	33	247	3.68385	26.2781	5.88086e-06	2.8124	up	21	87	2.85512	11.5391	0.00101609	1.9156	up
Trans_newGene_1563	chr1B:232635227-232642234	691	1	2.302	0.00529991	0	-7.62166	down	408	153	1.07955	0.420108	0.00486119	-1.38404	down
TraesCS1B01G044200	chr1B:24159647-24164723	27	165	0.107387	0.511494	0.00012305	2.50451	up	36	118	0.118845	0.400768	0.00290946	1.64406	up
TraesCS1B01G154900	chr1B:260838547-260845405	289	0	0.661333	0	0	-6.85325	down	190	39	0.349359	0.0754042	3.76918e-06	-2.18532	down
TraesCS1B01G046200	chr1B:26134355-26136001	133	1085	4.0477	32.0527	2.29968e-07	3.00445	up	178	65	5.86579	2.27993	0.00955674	-1.39846	down
TraesCS1B01G158000	chr1B:268286180-268287124	676	38	40.6781	2.18268	9.93372e-12	-4.06564	down	919	101	68.7296	7.72934	1.54321e-14	-3.13414	down
TraesCS1B01G164800	chr1B:287841086-287842996	160	18	4.94404	0.499889	4.69018e-06	-2.98543	down	110	16	4.88346	0.703086	1.79918e-06	-2.55521	down
Trans_newGene_1591	chr1B:297785170-297786804	0	291	0	7.12415	0	6.86312	up	69	17	2.01154	0.525811	0.00504852	-1.83189	down
Trans_newGene_1596	chr1B:303070596-303073212	189	0	2.25851	0	1.15463e-14	-6.24716	down	169	46	1.30964	0.445844	0.00029102	-1.79714	down
TraesCS1B01G050600	chr1B:30433635-30731730	52	1211	1.14514	30.4293	4.50751e-14	4.47623	up	124	3	4.36417	0.111533	2.59903e-13	-4.37588	down
Trans_newGene_2056	chr1B:306664773-306669944	0	528	0	3.27407	0	7.71706	up	466	148	2.74424	0.965027	0.000344417	-1.62142	down
Trans_newGene_1604	chr1B:310382384-310384235	271	27	3.96757	0.325481	1.9798e-07	-3.21182	down	166	21	2.32836	0.323241	1.0867e-08	-2.79951	down
TraesCS1B01G181800	chr1B:328820637-328826442	3477	189	58.7147	2.58034	4.70068e-13	-4.18331	down	2033	168	37.4862	3.26107	0	-3.5599	down
TraesCS1B01G182300	chr1B:329295390-329298088	323	0	7.9267	0	0	-7.0124	down	120	19	3.69438	0.586154	2.28042e-06	-2.46662	down
TraesCS1B01G183100	chr1B:329960233-329960910	938	51	74.4211	3.90988	2.52953e-12	-4.13527	down	625	57	59.1071	5.56466	1.22125e-15	-3.37309	down
TraesCS1B01G186300	chr1B:333322041-333324024	481	11406	15.8478	347.884	5.32907e-15	4.56039	up	1539	377	66.0761	16.3592	1.27174e-06	-2.00729	down
TraesCS1B01G187500	chr1B:335732353-335736510	108	1516	2.48562	29.2686	6.21526e-11	3.78027	up	351	37	6.09746	0.924133	1.32605e-12	-3.13042	down
TraesCS1B01G188300	chr1B:336646137-336649452	3344	771	34.9043	9.83715	0.00111363	-2.11315	down	3538	117	30.3336	0.744144	0	-4.86902	down
TraesCS1B01G190600	chr1B:341378446-341380275	101	383	3.16756	10.6672	0.0040734	1.89688	up	181	1337	7.74554	56.4822	5.67768e-13	2.87707	up
TraesCS1B01G194300	chr1B:349546606-349547313	1718	97	120.164	6.10588	1.50513e-12	-4.1117	down	927	112	82.5037	10.1673	1.52545e-13	-3.00164	down
TraesCS1B01G194900	chr1B:349830497-349831340	1399	16	91.9353	1.00765	0	-6.24166	down	513	52	41.8318	4.29243	4.34097e-14	-3.21514	down
TraesCS1B01G196200	chr1B:352878782-352882834	167	25	4.11833	0.714947	5.29281e-05	-2.62284	down	268	14	8.5919	0.531017	3.33067e-16	-3.97637	down
TraesCS1B01G198700	chr1B:356871104-356872612	456	53	19.9736	2.13772	3.0645e-07	-3.04587	down	280	89	16.5579	5.14093	0.000690495	-1.60727	down
TraesCS1B01G198800	chr1B:356947715-356949027	15	86	0.477468	2.27584	0.00148351	2.33691	up	42	1	1.5407	0.0659666	1.99103e-05	-3.4582	down
TraesCS1B01G199600	chr1B:357637422-357642287	24857	233	568.992	5.18245	0	-6.7218	down	3459	464	101.749	13.1363	3.39506e-13	-2.87667	down
TraesCS1B01G200300	chr1B:359198883-359209345	40	165	0.134081	0.474876	0.00397368	1.97809	up	117	441	0.368963	1.44307	1.18374e-05	1.89989	up
TraesCS1B01G214700	chr1B:389734897-389736722	293	2752	12.7015	140.276	2.3046e-08	3.22047	up	981	193	64.0692	14.7309	1.33821e-08	-2.31418	down
Trans_newGene_1647	chr1B:394507785-394509237	404	3848	12.9334	112.073	1.9062e-08	3.24365	up	222	3568	9.62322	151.17	0	4.00104	up
Trans_newGene_1648	chr1B:394637395-394639065	397	2080	7.56367	32.999	8.85135e-05	2.38199	up	207	1312	4.22052	27.5793	2.83051e-11	2.65931	up
TraesCS1B01G056900	chr1B:39587687-39591616	76	0	1.47876	0	1.12231e-08	-4.96081	down	78	19	1.96386	0.501735	0.00246535	-1.86453	down
TraesCS1B01G225700	chr1B:405524724-405526198	18	137	0.774026	4.3366	3.27046e-05	2.76529	up	40	3	1.82656	0.145935	0.000495939	-2.81554	down
TraesCS1B01G007100	chr1B:4097642-4099049	0	1132	0	12.3893	0	8.81366	up	244	1641	2.93084	21.2507	4.72122e-12	2.74742	up
TraesCS1B01G007400	chr1B:4150744-4154902	0	121	0	0.328933	1.36009e-11	5.61441	up	96	377	0.444087	1.37704	7.77996e-06	1.95266	up
TraesCS1B01G232300	chr1B:417400237-417401985	538	1947	13.3217	42.2479	0.00731064	1.8507	up	583	1706	17.6414	55.815	0.000659311	1.55728	up
TraesCS1B01G234000	chr1B:419968696-419972880	11	152	0.170022	1.80204	1.51595e-07	3.51449	up	4	55	0.0569637	0.67311	1.06243e-05	3.04635	up
TraesCS1B01G234300	chr1B:420231590-420236327	2	1944	0.0544757	34.4233	0	8.74992	up	55	165	1.34723	3.96779	0.00296816	1.54585	up
TraesCS1B01G234700	chr1B:420415270-420419080	81	469	3.52955	14.0339	3.56891e-05	2.49711	up	48	303	2.11085	14.5134	3.46634e-09	2.5959	up
Trans_newGene_2115	chr1B:427527185-427532898	156	38	1.59108	0.2312	0.00449681	-1.96792	down	155	46	1.62112	0.413933	0.00113723	-1.67472	down
TraesCS1B01G242300	chr1B:429898603-429902456	1679	233	25.9995	3.10058	1.15125e-06	-2.83584	down	1323	164	24.0599	3.15491	1.14242e-13	-2.97542	down
TraesCS1B01G242700	chr1B:430617112-430618336	219	0	8.35715	0	1.11022e-15	-6.4571	down	216	27	9.28735	1.23673	1.03579e-09	-2.85209	down
TraesCS1B01G249000	chr1B:441384935-441388825	43303	2507	1843	97.6046	2.32458e-12	-4.10907	down	18301	833	1029.28	46.0871	0	-4.43913	down
TraesCS1B01G008700	chr1B:4529176-4534912	0	353	0	0.867251	0	7.13959	up	44	171	0.18519	0.758868	9.76049e-05	1.8993	up
TraesCS1B01G258800	chr1B:456252457-456255463	615	3745	23.7456	161.314	1.38163e-05	2.60138	up	701	111	32.7837	6.62221	1.95698e-10	-2.61263	down
TraesCS1B01G259400	chr1B:456839296-456840865	137	0	3.55558	0	2.00584e-12	-5.79014	down	76	9	2.33614	0.281734	7.82209e-06	-2.69942	down
TraesCS1B01G009100	chr1B:4579004-4580543	0	117	0	1.10809	2.26507e-11	5.56692	up	11	53	0.111077	0.564668	0.00530257	2.00534	up
TraesCS1B01G260800	chr1B:458325159-458327271	122	620	1.79023	15.2484	0.000138012	2.32173	up	184	48	4.14271	1.51978	0.000123821	-1.86006	down
TraesCS1B01G261800	chr1B:460147316-460148394	456	6899	24.8296	350.568	1.16148e-11	3.91185	up	1018	332	73.4876	23.973	0.000376343	-1.59432	down
TraesCS1B01G263100	chr1B:462798550-462799857	1641	240	82.1499	11.4885	2.4026e-06	-2.76061	down	456	41	31.628	2.86887	8.43769e-15	-3.36779	down
TraesCS1B01G268000	chr1B:470940567-470941872	20	161	0.889935	6.45621	1.10416e-05	2.86011	up	16	140	1.02289	8.74067	9.76251e-09	2.91879	up
TraesCS1B01G270300	chr1B:474834475-474837118	178	36	2.78787	0.492038	0.000713011	-2.22844	down	33	126	0.650423	2.52027	0.000414581	1.85156	up
TraesCS1B01G272200	chr1B:478256235-478260718	2335	315	25.3238	2.70501	7.68717e-07	-2.88005	down	2247	522	22.6264	5.56689	3.88246e-07	-2.08614	down
TraesCS1B01G273300	chr1B:480438227-480441460	49	0	1.70342	0	2.93842e-06	-4.35289	down	43	7	1.64377	0.322443	0.00648656	-2.18189	down
TraesCS1B01G274300	chr1B:481540516-481542760	2200	1	71.5986	0.0984435	0	-9.2888	down	1607	169	58.3089	5.75772	9.99201e-16	-3.21284	down
TraesCS1B01G275600	chr1B:483288860-483293220	2566	697	32.7787	7.72834	0.00672873	-1.8765	down	1093	282	13.9634	3.775	4.16511e-06	-1.92973	down
TraesCS1B01G276500	chr1B:484297106-484361399	17918	568	7345.67	226.813	0	-4.97319	down	14401	1732	8518.33	1059.52	1.94289e-14	-3.04014	down
TraesCS1B01G276800	chr1B:484365959-484366692	77212	301	5881.34	21.9409	0	-7.99093	down	50261	2060	4345.23	182.702	0	-4.59339	down
TraesCS1B01G276900	chr1B:484376375-484376772	8415	40	6138.36	27.3803	0	-7.62906	down	3427	816	2896.15	997.464	7.48365e-07	-2.05292	down
Trans_newGene_2143	chr1B:485305402-485307416	49	0	0.782464	0	2.93842e-06	-4.35289	down	70	13	1.06883	0.203566	0.000498616	-2.17252	down
TraesCS1B01G282400	chr1B:491238092-491242780	54	304	0.926543	6.05837	8.13478e-05	2.43912	up	50	204	1.14104	3.4318	2.55401e-05	1.97675	up
TraesCS1B01G282600	chr1B:491262038-491262691	70	5	5.10574	0.350019	2.39556e-05	-3.26934	down	6	94	0.666104	9.53954	5.22985e-09	3.4293	up
TraesCS1B01G283600	chr1B:492355401-492358475	6652	242	104.951	3.74682	4.44089e-16	-4.7663	down	1164	349	22.097	7.29381	7.94579e-05	-1.71572	down
TraesCS1B01G285100	chr1B:496069790-496071192	24	126	1.34569	5.52652	0.000912485	2.27678	up	2	106	0.11182	6.12228	1.34259e-12	4.43362	up
TraesCS1B01G286300	chr1B:498063450-498065024	208	51	7.44503	1.66061	0.00324435	-1.97578	down	122	15	5.70902	0.735015	1.21642e-07	-2.77843	down
TraesCS1B01G287800	chr1B:500539302-500540885	352	1403	12.1648	44.2056	0.00226424	1.98716	up	113	779	4.91862	32.9774	1.11401e-11	2.76528	up
TraesCS1B01G288600	chr1B:503348381-503353650	108	1279	6.20026	49.7633	9.4327e-10	3.53546	up	427	88	20.3802	4.11185	1.8197e-07	-2.2264	down
TraesCS1B01G291200	chr1B:508552993-508555880	85	668	1.19734	7.81538	5.61553e-07	2.93758	up	207	527	2.62877	7.19332	0.00629511	1.34842	up
TraesCS1B01G296700	chr1B:515912958-515914064	208	12	9.6061	0.564518	3.41545e-09	-3.85772	down	63	12	3.87841	0.720815	0.00122096	-2.12	down
TraesCS1B01G299300	chr1B:520374149-520374475	153	750	29.4374	136.112	0.000198584	2.27462	up	113	343	22.82	92.2264	0.000628788	1.58904	up
TraesCS1B01G300600	chr1B:520999089-521002191	20	181	0.341432	2.52919	2.43821e-06	3.02658	up	11	87	0.205126	1.7088	2.70809e-06	2.6892	up
TraesCS1B01G304800	chr1B:527370862-527371626	1135	220	150.77	25.234	0.000100933	-2.35388	down	444	24	78.6516	4.4926	0	-4.03278	down
TraesCS1B01G308800	chr1B:531206181-531209678	198	12	1.38911	0.0642123	7.0794e-09	-3.78751	down	122	35	0.719131	0.218255	0.00171916	-1.70318	down
TraesCS1B01G308900	chr1B:531211681-531215094	3733	31	56.5095	0.383281	0	-6.80008	down	508	97	8.28205	1.65229	2.53107e-08	-2.33937	down
TraesCS1B01G320800	chr1B:544996442-545000285	76	427	1.24906	4.91596	5.53551e-05	2.45157	up	79	213	1.08742	3.11807	0.00655504	1.40941	up
TraesCS1B01G324000	chr1B:549443949-549457411	700	75	2.90336	0.230297	5.42287e-08	-3.17988	down	348	1348	1.20993	4.91543	2.54901e-06	1.95745	up
Trans_newGene_1727	chr1B:549518697-549521464	108	1	2.41175	0.0863262	4.9173e-10	-4.97205	down	36	1	0.44824	0.0354203	0.000180646	-3.25221	down
TraesCS1B01G324300	chr1B:549790461-549794515	106	598	4.12664	22.3876	4.04057e-05	2.46824	up	163	448	7.81307	14.9783	0.00218351	1.45462	up
TraesCS1B01G325100	chr1B:551011215-551014062	1388	24719	22.1241	335.29	1.05138e-12	4.15207	up	2489	694	36.8555	10.9714	2.09006e-05	-1.82471	down
TraesCS1B01G335100	chr1B:562432709-562433929	1159	11	38.0214	0.312304	0	-6.42463	down	166	787	5.78406	27.9967	5.07026e-08	2.23743	up
Trans_newGene_2197	chr1B:562507883-562509817	266	942	17.3342	59.241	0.00756614	1.81455	up	290	95	21.7	7.3083	0.00100754	-1.56627	down
TraesCS1B01G336600	chr1B:563538174-563542667	2283	0	22.2384	0	0	-9.8241	down	318	28	3.95168	0.340307	1.23124e-13	-3.35634	down
TraesCS1B01G337600	chr1B:565333008-565337642	45	205	0.177118	0.79893	0.00119994	2.12661	up	192	68	0.683837	0.280453	0.00578141	-1.44367	down
TraesCS1B01G344900	chr1B:573079901-573080914	0	195	0.010661	15.1445	6.99441e-15	6.29166	up	46	3	4.87269	0.348018	6.92384e-05	-3.0036	down
Trans_newGene_2209	chr1B:576022956-576025784	296	34	5.76578	0.552446	7.13392e-07	-3.03102	down	238	71	4.57704	1.50667	0.000384562	-1.68944	down
TraesCS1B01G348800	chr1B:578092245-578096963	70	1224	0.414597	5.90901	3.02003e-12	4.08002	up	84	363	0.538133	2.26921	1.57093e-06	2.08474	up
TraesCS1B01G350500	chr1B:581163050-581164290	142	1	7.29524	0.0904398	7.97273e-12	-5.359	down	100	1	6.90693	0.106331	1.30285e-12	-4.65116	down
TraesCS1B01G350600	chr1B:581200492-581205816	1560	341	9.04723	1.51066	0.000458186	-2.1854	down	1547	551	8.04665	3.06685	0.00188226	-1.47095	down
TraesCS1B01G075200	chr1B:58321770-58325101	92	12861	1.09715	109.981	0	7.08843	up	174	48	1.84366	0.570693	0.000314345	-1.78082	down
TraesCS1B01G354900	chr1B:584603713-584605163	47	179	1.27683	4.31204	0.00701697	1.87402	up	30	297	0.998893	10.1015	1.39444e-12	3.19393	up
TraesCS1B01G363500	chr1B:592171946-592174047	1460	1	19.9003	0.0196207	0	-8.69811	down	424	88	5.84272	1.27787	2.12078e-07	-2.2163	down
TraesCS1B01G364200	chr1B:593834792-593838205	1460	40	55.9693	1.6888	0	-5.10413	down	483	1406	11.9669	45.7686	0.000687295	1.54871	up
TraesCS1B01G366500	chr1B:597534034-597538156	578	14	2.72827	0.0521948	9.99201e-16	-5.13494	down	473	151	1.91885	0.633623	0.000369377	-1.61442	down
TraesCS1B01G368000	chr1B:598690385-598693112	13	99	0.131251	0.927845	0.000120962	2.70946	up	19	74	0.217473	0.87382	0.00397939	1.81573	up
TraesCS1B01G374900	chr1B:605583419-605584554	85	910	3.67565	35.7369	5.85651e-09	3.38215	up	35	933	1.93546	52.056	0	4.63227	up
TraesCS1B01G378300	chr1B:610558427-610558888	413	12	50.3535	1.40402	6.18394e-14	-4.83867	down	55	3	8.20234	0.573553	4.2469e-06	-3.24644	down
TraesCS1B01G381000	chr1B:613419833-613425488	4478	1187	37.3173	8.55291	0.00652782	-1.91329	down	2575	615	17.8219	5.0082	7.39595e-07	-2.04719	down
TraesCS1B01G381200	chr1B:614183204-614184427	101	0	3.60867	0	2.02057e-10	-5.35958	down	64	0	3.1497	0	2.48124e-09	-4.43878	down
TraesCS1B01G382600	chr1B:614788961-614794437	370	3084	2.51864	15.792	1.41012e-07	3.05059	up	256	2083	1.60746	13.857	2.20934e-14	3.02252	up
TraesCS1B01G386400	chr1B:620551647-620552361	780	156	42.0618	7.84425	0.000155331	-2.30345	down	61	7	3.92556	0.474635	5.16946e-05	-2.65751	down
TraesCS1B01G386600	chr1B:620900022-620900726	1835	258	88.4904	11.6007	1.37787e-06	-2.81829	down	503	183	27.7814	10.703	0.00276253	-1.43031	down
TraesCS1B01G392300	chr1B:625145052-625147507	178	42	5.8819	1.02533	0.0028209	-2.0196	down	146	1614	5.42926	62.8106	0	3.45237	up
TraesCS1B01G404700	chr1B:633715202-633715792	343	69	16.6935	2.91541	0.000267547	-2.27233	down	83	18	3.52564	0.86112	0.000633284	-2.01776	down
TraesCS1B01G410300	chr1B:637367935-637373305	599	3822	18.348	107.758	7.23567e-06	2.66859	up	415	7770	14.3753	273.366	0	4.22987	up
Trans_newGene_1780	chr1B:637955554-637956455	151	0	10.3482	0	4.33986e-13	-5.92809	down	90	18	7.97337	1.60888	0.000184426	-2.13053	down
TraesCS1B01G415700	chr1B:640786168-640806657	2	200	0.0127805	1.15826	1.86851e-13	5.48517	up	146	38	1.65747	0.227926	0.000282391	-1.84695	down
TraesCS1B01G417000	chr1B:641550085-641552771	31	594	1.46447	26.0114	5.92237e-12	4.15342	up	96	20	5.8049	1.23455	0.000185373	-2.08979	down
TraesCS1B01G422900	chr1B:645569762-645572305	45	1107	2.70535	52.5341	2.60902e-14	4.54522	up	39	128	3.11521	5.90906	0.00217833	1.65189	up
TraesCS1B01G424500	chr1B:648592968-648594362	160	2429	5.23001	69.2861	1.27712e-11	3.90316	up	37	217	1.5718	9.39596	7.76739e-08	2.46977	up
TraesCS1B01G425200	chr1B:649670066-649670872	461	14	41.0196	1.205	4.40759e-14	-4.81023	down	60	318	7.50259	39.1313	6.3286e-08	2.36058	up
TraesCS1B01G432400	chr1B:657176908-657180945	293	1485	4.06372	15.8671	0.000127761	2.33158	up	560	155	6.96121	1.91205	2.66796e-05	-1.81957	down
TraesCS1B01G432700	chr1B:657272070-657272870	22504	121204	1767.86	9292.29	0.000436261	2.42905	up	21317	6486	2229.88	655.712	0.000520427	-1.70285	down
TraesCS1B01G436500	chr1B:659765939-659767630	359	0	29.5463	0	0	-7.16373	down	131	13	13.1756	1.39807	5.93211e-09	-3.04794	down
TraesCS1B01G440500	chr1B:662005087-662006735	6	64	0.126763	0.97679	0.000156605	2.96466	up	5	61	0.108753	1.17102	5.74359e-06	2.99796	up
TraesCS1B01G441900	chr1B:662665472-662671571	4286	591	34.3835	3.75577	1.19128e-06	-2.85311	down	3323	1074	24.8676	8.35497	0.000454045	-1.61344	down
TraesCS1B01G446400	chr1B:666332004-666332825	248	60	19.5891	4.48808	0.00237649	-2.00251	down	27	214	2.81374	21.6676	8.1271e-10	2.86388	up
TraesCS1B01G446500	chr1B:666535738-666539392	664	29	18.2094	0.427915	4.01679e-13	-4.40225	down	119	34	3.16388	0.91931	0.00180162	-1.70657	down
TraesCS1B01G447400	chr1B:667089434-667112711	22	161	0.066764	0.369487	2.59488e-05	2.73737	up	23	97	0.0595454	0.264634	0.000485785	1.95245	up
TraesCS1B01G449200	chr1B:667965704-667966088	6	145	3.53914	65.229	4.3231e-09	4.1137	up	0	40	0.495622	34.9675	6.66043e-06	3.81242	up
TraesCS1B01G449300	chr1B:667975063-667997353	24	525	4.07313	74.9329	1.94478e-12	4.314	up	6	69	1.25722	12.756	1.96085e-06	2.99965	up
TraesCS1B01G449400	chr1B:668030249-668031183	47	543	1.58015	15.3592	5.12874e-09	3.46151	up	23	86	0.825474	3.25965	0.00278555	1.78444	up
TraesCS1B01G451100	chr1B:668911699-668912595	583	13764	37.4971	849.898	5.9952e-15	4.5553	up	509	31	39.6147	2.46047	0	-3.89675	down
TraesCS1B01G451200	chr1B:668911879-668912613	2649	79646	126.813	3479.91	1.11022e-16	4.90876	up	3627	393	205.567	22.85	7.77156e-16	-3.18292	down
TraesCS1B01G454200	chr1B:670142456-670143972	2	727	0.0583375	16.5238	0	7.33405	up	5	170	0.163098	5.46621	9.99201e-16	4.43166	up
TraesCS1B01G454500	chr1B:670158609-670160869	72	1147	1.36119	19.5171	1.34094e-11	3.94724	up	5	381	0.117151	9.37255	0	5.58169	up
TraesCS1B01G455200	chr1B:670384217-670389742	5085	161	31.705	0.816853	0	-4.95941	down	1556	234	9.47661	1.51485	1.2374e-11	-2.70407	down
TraesCS1B01G456900	chr1B:671258840-671260458	434	0	11.8453	0	0	-7.4357	down	315	107	11.4917	3.95393	0.00150923	-1.51781	down
Trans_newGene_1813	chr1B:674376779-674379776	51	6	0.498432	0.0496364	0.00161621	-2.65096	down	65	8	0.538985	0.0709361	4.46966e-05	-2.60819	down
Trans_newGene_2286	chr1B:674376779-674379776	70	6	0.353483	0.0234054	5.78085e-05	-3.08925	down	60	13	0.24714	0.055214	0.00415442	-1.96026	down
TraesCS1B01G462300	chr1B:674668170-674671574	171	18	2.2783	0.202723	1.96908e-06	-3.07991	down	61	15	0.841979	0.221776	0.00931432	-1.81368	down
TraesCS1B01G471700	chr1B:679705378-679711634	65	284	0.28912	0.917879	0.00121764	2.08523	up	130	790	0.490408	3.24749	1.99255e-10	2.58828	up
TraesCS1B01G475000	chr1B:683473364-683476372	81	1303	0.805382	11.6405	9.49496e-12	3.96634	up	280	18	3.13541	0.216758	3.10862e-15	-3.73506	down
TraesCS1B01G481300	chr1B:689504009-689685235	201	50	5.93426	1.61829	0.00384076	-1.9542	down	65	385	2.59266	16.0438	3.5931e-09	2.52399	up
TraesCS1B01G084700	chr1B:69540203-69543343	192	1575	2.72925	18.5593	1.83492e-07	3.01966	up	229	59	3.04995	0.833066	5.0611e-05	-1.88957	down
TraesCS1B01G085000	chr1B:69823590-69827191	2354	90	9.70889	0.294545	2.10942e-15	-4.67073	down	1019	70	3.79894	0.275804	0	-3.79292	down
TraesCS1B01G085100	chr1B:69823701-69831312	6526	381	92.0766	3.6173	1.41753e-12	-4.08938	down	1800	268	23.0932	3.52192	8.20644e-12	-2.72048	down
TraesCS1B01G086800	chr1B:74248911-74250539	38	319	1.4145	10.5511	8.83659e-07	2.98816	up	55	5	2.75519	0.285654	3.9764e-05	-2.8353	down
TraesCS1B01G089000	chr1B:87970315-87972450	927	9	25.614	0.227849	0	-6.3341	down	514	128	16.8383	4.42158	4.29942e-06	-1.96686	down
TraesCS1B01G089100	chr1B:88002515-88005064	203	55	4.86426	1.19099	0.00802484	-1.83712	down	40	262	1.3455	8.41999	4.18811e-09	2.63408	up
TraesCS1B01G018500	chr1B:8852399-8856015	0	119	0	0.696152	1.75221e-11	5.59086	up	0	62	0.00345271	0.305005	3.3324e-09	4.40778	up
TraesCS1B01G089800	chr1B:90697155-90880183	1514	200	39.4731	8.6296	5.82536e-07	-2.90462	down	376	96	14.421	2.61331	1.20461e-05	-1.92282	down
TraesCS1B01G091900	chr1B:94004478-94007196	676	86	12.7602	1.41352	5.53049e-07	-2.9383	down	283	86	6.49818	2.05375	0.000349981	-1.67027	down
TraesCS1B01G092000	chr1B:94010169-94012853	678	29	5.91827	0.216658	2.82996e-13	-4.43224	down	720	173	6.05015	1.52462	1.35151e-06	-2.02479	down
TraesCS1B01G095800	chr1B:99709808-99713434	117	523	5.04915	19.1726	0.000640858	2.13648	up	43	295	2.19553	14.5992	9.16577e-10	2.70627	up
TraesCS1D01G111200	chr1D:106370994-106374451	4	95	0.0742345	1.29562	1.8756e-07	3.90247	up	15	159	0.295813	3.05172	2.6377e-10	3.1763	up
TraesCS1D01G113800	chr1D:109979127-109983452	49	0	0.198974	0	2.93842e-06	-4.35289	down	46	4	0.183364	0.0172494	0.000205377	-2.78343	down
TraesCS1D01G113900	chr1D:110008496-110012446	22	111	0.146829	0.590542	0.00172792	2.21085	up	134	28	0.774604	0.173432	2.87791e-05	-2.1285	down
TraesCS1D01G117100	chr1D:113570979-113848938	2306	5	103.153	0.301867	0	-8.26176	down	171	51	8.63264	2.7527	0.000902296	-1.67381	down
TraesCS1D01G117900	chr1D:114020294-114021434	483	2421	22.9573	109.925	0.000162879	2.3195	up	339	1653	19.9124	100.507	1.37375e-08	2.28858	up
TraesCS1D01G029500	chr1D:11616416-11624685	1962	11326	11.8605	51.8148	4.64999e-05	2.52771	up	3374	488	18.9226	2.88002	2.6924e-12	-2.76851	down
TraesCS1D01G030500	chr1D:11877975-11880271	1010	9339	42.8639	305.454	3.91445e-08	3.20571	up	1562	309	36.2315	7.674	1.01705e-08	-2.31305	down
TraesCS1D01G123400	chr1D:125068082-125080620	2846	10766	43.6179	144.992	0.00980453	1.91854	up	669	2247	11.6408	40.5524	5.10582e-05	1.75651	up
TraesCS1D01G034700	chr1D:15305006-15314662	436	3725	58.5798	444.925	1.00161e-07	3.0875	up	374	40	58.9852	7.22858	1.08624e-12	-3.11704	down
Trans_newGene_3124	chr1D:16279109-16280175	52	0	1.87029	0	1.45156e-06	-4.43454	down	6	68	0.29269	3.07762	2.53161e-06	2.97949	up
TraesCS1D01G036900	chr1D:17236769-17237668	3097	460	216.554	31.2624	3.1917e-06	-2.74445	down	1527	185	140.025	17.0061	4.74065e-14	-3.01103	down
TraesCS1D01G037000	chr1D:17248136-17248963	359	34	26.8058	2.50615	4.60361e-08	-3.30727	down	120	26	11.6617	2.50111	7.98452e-05	-2.06911	down
TraesCS1D01G039300	chr1D:19000184-19002502	838	203	11.7814	2.44597	0.00142776	-2.032	down	297	2189	5.00823	37.76	3.11196e-13	2.88209	up
TraesCS1D01G039400	chr1D:19012331-19020800	85	3	1.23084	0.0458659	2.51677e-07	-3.98654	down	29	178	0.490124	3.06708	1.36608e-07	2.50943	up
TraesCS1D01G040000	chr1D:19186830-19189947	162	3	4.94825	0.0967948	2.35135e-11	-4.89711	down	81	0	2.72644	0.00941858	1.95898e-11	-4.76461	down
TraesCS1D01G140500	chr1D:193448662-193449612	563	1	34.651	0.106343	0	-7.3273	down	533	26	40.8266	2.04967	0	-4.19183	down
TraesCS1D01G141400	chr1D:194925237-194931080	27	121	0.505517	2.06108	0.00351015	2.06493	up	51	436	1.1031	9.38896	1.28386e-12	3.03418	up
Trans_newGene_3544	chr1D:202477438-202538920	97	5	6.91769	0.348218	4.15358e-07	-3.72594	down	107	12	7.88887	0.963911	1.69036e-07	-2.85615	down
TraesCS1D01G004600	chr1D:2124820-2127351	2971	99	59.2941	1.69095	1.11022e-16	-4.87232	down	837	272	20.2642	6.73773	0.00036322	-1.5975	down
Trans_newGene_3129	chr1D:21646979-21660853	438	0	1.8383	0	0	-7.44886	down	333	846	1.19621	3.19516	0.00617551	1.35029	up
TraesCS1D01G158100	chr1D:222916595-222923782	180	44	7.8732	1.65106	0.00377893	-1.9721	down	64	319	3.2814	15.834	1.86874e-07	2.27639	up
TraesCS1D01G158200	chr1D:223161099-223165276	58	0	0.774891	0	3.81348e-07	-4.58517	down	49	221	0.558484	2.70935	4.17421e-06	2.11802	up
TraesCS1D01G158300	chr1D:223167803-223170922	411	2144	16.0953	67.4233	9.43022e-05	2.37597	up	239	959	9.43169	46.1851	1.41385e-06	2.00385	up
TraesCS1D01G159500	chr1D:225431136-225434366	94	7	2.58393	0.148558	3.94835e-06	-3.34161	down	616	2252	16.502	43.8555	8.83479e-06	1.87822	up
TraesCS1D01G161900	chr1D:229483547-229489392	4474	290	72.9134	3.75379	8.21709e-12	-3.93576	down	937	70	16.3676	1.31726	0	-3.67227	down
Trans_newGene_3274	chr1D:229620117-229623601	128	23	0.926953	0.122459	0.000545454	-2.35451	down	187	20	1.1411	0.124105	3.88364e-10	-3.02963	down
TraesCS1D01G163800	chr1D:233928574-233930689	375	3	8.8987	0.0754817	0	-6.09539	down	67	5	2.33019	0.194047	1.53087e-06	-3.1062	down
TraesCS1D01G165000	chr1D:236091794-236093672	6	196	0.209402	5.39165	4.59222e-11	4.54207	up	70	622	2.95883	25.8431	7.72715e-14	3.10947	up
TraesCS1D01G166600	chr1D:237803386-237806806	7843	1687	63.8988	17.2283	0.000690215	-2.21525	down	8857	2443	64.456	17.3443	3.3698e-05	-1.84358	down
TraesCS1D01G167400	chr1D:238467541-238470914	24	367	0.348602	4.42605	6.01663e-10	3.80043	up	136	23	1.93577	0.313875	2.00887e-06	-2.40257	down
TraesCS1D01G168700	chr1D:240988933-240990725	146	9890	4.81696	301.759	0	6.0576	up	414	156	17.8726	6.8626	0.00515727	-1.37747	down
TraesCS1D01G174100	chr1D:247838944-247839621	72	11	5.71724	0.839985	0.00124183	-2.46241	down	118	23	11.0787	2.20359	2.65569e-05	-2.20264	down
TraesCS1D01G005400	chr1D:2495880-2499984	2315	578	11.8765	2.29453	0.00249067	-1.99716	down	1148	3645	5.0706	16.864	0.000196323	1.67741	up
TraesCS1D01G178700	chr1D:254380111-254380804	34347	2957	1340.89	96.0046	1.79477e-09	-3.53685	down	5043	984	189.751	39.3738	7.28707e-09	-2.34067	down
TraesCS1D01G179900	chr1D:254399649-254400710	15029	3820	333.388	67.7133	0.00743214	-1.97539	down	4876	1491	86.1625	27.9359	0.000192777	-1.69409	down
TraesCS1D01G184500	chr1D:254790004-254794399	7783	108	179.002	2.81794	0	-6.1384	down	645	193	20.0546	5.18128	9.5162e-05	-1.71159	down
TraesCS1D01G185500	chr1D:256280581-256282098	440	49	19.011	1.99054	1.9405e-07	-3.1025	down	379	97	22.415	5.57553	1.23501e-05	-1.9197	down
Trans_newGene_3580	chr1D:258381211-258391685	85	0	0.0872754	2.93735e-06	2.39328e-09	-5.11736	down	164	48	0.140885	0.0434415	0.000806556	-1.69696	down
Trans_newGene_3581	chr1D:259589388-259594070	309	73	3.15291	0.615689	0.00155115	-2.04437	down	122	14	1.33555	0.165819	5.80484e-08	-2.86059	down
TraesCS1D01G189600	chr1D:261890603-261893274	1184	38	35.1831	1.3741	6.66134e-16	-4.87191	down	415	77	14.5881	3.08675	2.67416e-08	-2.3713	down
Trans_newGene_3293	chr1D:262247395-262248352	4092	0	135.598	0	0	-10.6653	down	243	9	8.91866	0.359858	0	-4.33699	down
TraesCS1D01G190200	chr1D:262302697-262303532	318	0	14.6198	0	0	-6.99007	down	164	4	8.00887	0.230293	9.99201e-16	-4.55048	down
TraesCS1D01G190700	chr1D:262474917-262475714	217	12	25.8171	1.27029	1.81268e-09	-3.91811	down	104	0	15.8328	0.047759	6.66134e-14	-5.11341	down
TraesCS1D01G196000	chr1D:275623934-275627735	241	23	2.286	0.178798	1.92796e-07	-3.25427	down	281	1	2.75169	0.0146744	0	-6.11357	down
TraesCS1D01G196400	chr1D:275941967-275944002	596	3056	23.6996	111.166	0.000130675	2.35336	up	208	987	7.94411	41.262	3.7377e-08	2.24292	up
TraesCS1D01G198300	chr1D:279936343-279941015	156	1	0.6413	0.00842666	1.83431e-12	-5.4924	down	117	10	0.605695	0.0571715	4.79491e-09	-3.18706	down
TraesCS1D01G048900	chr1D:28569318-28572143	42	3	0.4184	0.0301916	0.000835009	-3.0114	down	38	203	0.363997	2.04926	4.73399e-07	2.33939	up
TraesCS1D01G049000	chr1D:28574259-28576262	296	58	2.5284	0.396082	0.000238651	-2.30232	down	289	1210	2.2084	9.83717	5.00858e-07	2.06743	up
TraesCS1D01G203500	chr1D:288147265-288148740	63	1380	5.57016	131.111	8.27116e-14	4.39919	up	185	31	22.1051	4.90817	2.35951e-07	-2.45179	down
Trans_newGene_3595	chr1D:292572897-292574588	214	55	4.83214	1.05906	0.0047983	-1.91234	down	95	10	2.43947	0.283201	3.21677e-07	-2.89514	down
TraesCS1D01G207000	chr1D:293458672-293459986	1535	23452	65.769	913.978	1.46363e-11	3.93119	up	1379	6164	76.399	349.621	1.37296e-07	2.17101	up
TraesCS1D01G218000	chr1D:303516182-303518315	1399	247	41.8934	6.71935	3.0538e-05	-2.48976	down	449	1123	19.3876	47.1827	0.00827337	1.32988	up
TraesCS1D01G222600	chr1D:310140482-310144761	113	1433	2.48702	28.1346	3.05664e-10	3.63534	up	201	580	5.45305	15.7958	0.000874272	1.52771	up
TraesCS1D01G230600	chr1D:318722181-318723368	74	0	3.02975	0	1.61037e-08	-4.92358	down	63	10	3.0226	0.538398	0.00033237	-2.32549	down
Trans_newGene_3609	chr1D:319557548-319561960	40	0	0.151579	0	2.89413e-05	-4.07591	down	59	2	0.14625	0.00655457	3.33544e-07	-3.60244	down
TraesCS1D01G234100	chr1D:322283079-322286524	13	156	0.255466	2.52069	4.05932e-07	3.35235	up	35	107	0.685785	2.22235	0.00823523	1.54402	up
TraesCS1D01G236100	chr1D:325627069-325630772	106	1	1.27803	0.0185629	6.45718e-10	-4.9457	down	48	0	0.596796	0.0120908	4.57723e-07	-4.04575	down
TraesCS1D01G237500	chr1D:326908303-326912927	86060	3501	3022.62	118.48	6.10623e-15	-4.61851	down	40211	3316	1800.36	129.1	0	-3.58557	down
TraesCS1D01G248200	chr1D:341175769-341177258	2828	5	135.96	0.182285	0	-8.55586	down	292	35	15.4246	1.88555	5.2054e-11	-2.94134	down
TraesCS1D01G249600	chr1D:342170250-342171257	449	16	30.675	1.08881	2.72671e-13	-4.60753	down	90	15	8.75186	1.41917	3.31026e-05	-2.35218	down
TraesCS1D01G249700	chr1D:342184287-342186566	74	328	1.57838	6.55814	0.00092747	2.11081	up	140	10	3.33445	0.297683	8.98229e-11	-3.43986	down
TraesCS1D01G251200	chr1D:343874944-343878049	46	0	0.210346	1.65113e-06	6.11181e-06	-4.26634	down	0	88	2.3528e-06	0.371645	2.12752e-12	4.89279	up
TraesCS1D01G251700	chr1D:344131866-344133176	728	143	36.64	6.79983	0.000127453	-2.3277	down	205	19	14.3799	1.34686	2.15653e-11	-3.2241	down
Trans_newGene_3139	chr1D:34933941-34941545	192	684	3.88004	11.2923	0.00689653	1.81938	up	123	352	2.82824	8.14936	0.00147514	1.50687	up
TraesCS1D01G053800	chr1D:34944977-34946285	180	44	11.1569	2.4872	0.00377893	-1.9721	down	78	19	6.37993	1.56328	0.00246535	-1.86453	down
TraesCS1D01G263800	chr1D:359663773-359666622	1951	0	51.2968	0	0	-9.59765	down	1286	239	39.2689	7.70787	2.69544e-09	-2.39961	down
TraesCS1D01G264500	chr1D:360386443-360389067	531	22	14.7752	0.522978	5.77205e-13	-4.44343	down	327	47	11.4459	1.47201	6.35486e-10	-2.70771	down
TraesCS1D01G265100	chr1D:361032883-361037559	3873	369	53.3628	4.35741	4.19113e-09	-3.38287	down	1947	423	25.3662	5.69817	8.42091e-08	-2.18112	down
TraesCS1D01G265800	chr1D:361802465-361802993	64119	1834	7430.7	196.233	0	-5.12576	down	27412	3708	3527.12	542.793	9.18488e-13	-2.87178	down
TraesCS1D01G265900	chr1D:361844822-361845363	55095	36	6814.16	4.16117	0	-10.4821	down	12347	130	1616.55	19.4351	0	-6.52296	down
TraesCS1D01G266000	chr1D:361907511-361908094	49955	126	5412.22	12.5708	0	-8.60255	down	28209	1156	3361.42	154.669	0	-4.592	down
TraesCS1D01G266100	chr1D:361914398-361915177	30883	273	2051.93	17.0712	0	-6.80862	down	10206	503	710.982	35.6522	0	-4.32111	down
TraesCS1D01G268600	chr1D:364062224-364065603	1113	174	16.6797	2.31986	6.29487e-06	-2.6598	down	535	161	10.3291	3.10045	0.00012244	-1.70031	down
TraesCS1D01G269000	chr1D:364695326-364697069	318	2849	10.389	87.6769	4.7252e-08	3.15324	up	193	626	8.20659	27.0521	0.000114411	1.69495	up
TraesCS1D01G269600	chr1D:365063613-365066353	79	3	2.58611	0.109355	6.50999e-07	-3.88408	down	54	7	2.24767	0.301916	0.0003218	-2.49066	down
TraesCS1D01G270700	chr1D:365540141-365542051	465	69	34.6535	4.04169	5.9015e-06	-2.70859	down	399	97	25.6392	8.24011	4.49327e-06	-1.99331	down
TraesCS1D01G272500	chr1D:366243513-366249262	11	106	0.401961	3.02222	1.65969e-05	3.00467	up	11	91	0.371145	3.06604	1.19121e-06	2.7519	up
TraesCS1D01G274000	chr1D:368320338-368322908	6050	525	126.883	9.71504	1.01424e-09	-3.52023	down	753	214	17.951	5.34241	3.35498e-05	-1.78716	down
TraesCS1D01G274200	chr1D:369899377-369904281	1655	53	41.4758	1.79611	2.22045e-16	-4.89984	down	218	49	6.51984	1.54376	7.83847e-06	-2.07298	down
TraesCS1D01G278100	chr1D:375368179-375369894	140	2032	4.31189	57.4692	2.90415e-11	3.83544	up	48	219	1.84865	8.27935	3.63328e-06	2.13305	up
TraesCS1D01G278800	chr1D:376620561-376623080	126	1889	4.21735	60.3164	1.8454e-11	3.87947	up	734	150	23.7818	5.52789	4.65115e-08	-2.25442	down
TraesCS1D01G284700	chr1D:382733033-382770898	27	225	0.104821	2.06672	2.53389e-06	2.94617	up	78	302	0.548834	1.77032	1.68047e-05	1.92474	up
TraesCS1D01G288400	chr1D:386893504-386896639	201	14	1.41678	0.15909	2.18138e-08	-3.62278	down	227	613	1.35122	6.12078	0.00246664	1.43414	up
TraesCS1D01G288800	chr1D:387060052-387193926	429	1987	14.1123	51.6646	0.000416586	2.20492	up	426	2348	13.8643	81.3067	6.10027e-10	2.46723	up
TraesCS1D01G289800	chr1D:387894938-387898132	24	143	0.432372	2.05396	0.000226956	2.456	up	16	170	0.313702	3.47608	1.22655e-10	3.19343	up
TraesCS1D01G291500	chr1D:389796713-389801754	156	11	2.74059	0.164285	1.05696e-07	-3.55136	down	131	40	2.3583	0.777732	0.00268025	-1.62536	down
TraesCS1D01G296500	chr1D:394466802-394467396	2233	308	317.115	37.6773	1.05412e-06	-2.84785	down	589	67	111.975	13.2403	2.38476e-13	-3.06577	down
Trans_newGene_3353	chr1D:398044761-398045607	0	124	0	3.81284	9.35885e-12	5.64903	up	5	40	0.201944	1.7351	0.00274584	2.42494	up
TraesCS1D01G305000	chr1D:402438061-402438805	149	563	40.7086	170.225	0.00380589	1.90006	up	264	44	68.8247	14.5725	2.75149e-08	-2.49133	down
TraesCS1D01G308200	chr1D:404143602-404147350	777	95	20.4248	1.98466	2.84348e-07	-2.9988	down	330	101	9.54488	3.08727	0.000297499	-1.66516	down
TraesCS1D01G310100	chr1D:406126847-406130653	463	5	9.75736	0.0971762	0	-5.95171	down	585	169	14.4669	4.35279	5.5062e-05	-1.75981	down
TraesCS1D01G312500	chr1D:408385182-408407925	820	86	4.2608	0.332908	3.33154e-08	-3.21596	down	374	1431	1.66868	6.75422	3.26902e-06	1.9404	up
TraesCS1D01G312600	chr1D:408432278-408434875	83	5	1.46957	0.0787459	3.06689e-06	-3.50722	down	46	4	0.867313	0.08628	0.000205377	-2.78343	down
TraesCS1D01G323200	chr1D:416113481-416116276	108	25	1.6719	0.310615	0.00588602	-2.0057	down	30	109	0.486928	1.85055	0.00131433	1.77299	up
TraesCS1D01G324700	chr1D:416841399-416845248	54	242	0.217326	0.729437	0.00112687	2.11309	up	117	28	0.396928	0.101498	0.000277108	-1.9375	down
TraesCS1D01G327900	chr1D:419985177-419995126	212	2006	18.5872	100.666	2.12717e-08	3.22694	up	260	76	16.3216	5.02417	0.000234442	-1.72118	down
TraesCS1D01G333500	chr1D:423670267-423671479	110	600	6.60475	35.5216	6.04996e-05	2.42081	up	313	44	26.6346	3.81853	5.48017e-10	-2.73434	down
TraesCS1D01G335900	chr1D:426174590-426178397	676	124	12.8058	1.95204	5.73314e-05	-2.42301	down	453	59	8.40093	1.18926	1.61734e-11	-2.86419	down
TraesCS1D01G336300	chr1D:426416041-426420202	1137	53	23.9425	0.965302	1.73861e-13	-4.35924	down	627	132	14.0258	3.20333	1.13885e-07	-2.20863	down
TraesCS1D01G337300	chr1D:427039116-427040769	377	14	7.05914	0.232292	1.25555e-12	-4.52178	down	377	39	8.64392	0.941221	5.4512e-13	-3.16237	down
TraesCS1D01G062800	chr1D:42759662-42764179	470	1755	17.9033	60.2019	0.00500775	1.89509	up	177	479	8.87172	24.2686	0.00264827	1.43376	up
TraesCS1D01G340400	chr1D:430410504-430415878	1080	192	5.6531	1.22591	3.39222e-05	-2.47639	down	1115	203	5.9621	1.0957	1.94342e-09	-2.42659	down
TraesCS1D01G342000	chr1D:431818473-431824090	13	80	0.082536	0.385305	0.00120538	2.41051	up	68	211	0.370577	1.1994	0.00108485	1.60354	up
TraesCS1D01G342300	chr1D:431959024-431969140	65	5	0.591899	0.0393279	5.60448e-05	-3.16628	down	46	231	0.406015	2.11314	6.43738e-07	2.26658	up
TraesCS1D01G344300	chr1D:433060313-433061873	2	104	0.11141	3.32011	4.13176e-09	4.55824	up	8	74	0.31361	3.19505	3.89196e-06	2.80963	up
Trans_newGene_3366	chr1D:433404248-433407369	0	93	0	0.359289	6.68158e-10	5.24355	up	76	16	0.295429	0.0648388	0.000820504	-2.03933	down
TraesCS1D01G350100	chr1D:436085806-436087242	226	60	8.67086	2.11901	0.00608481	-1.86991	down	82	268	4.2768	13.7529	0.000312834	1.6848	up
TraesCS1D01G351800	chr1D:436999598-437001712	406	0	5.73979	0	0	-7.34006	down	93	21	1.35832	0.32093	0.000488998	-1.98421	down
Trans_newGene_3680	chr1D:437474553-437477576	76	0	0.462045	0	1.12231e-08	-4.96081	down	88	0	0.429724	0	3.16247e-12	-4.87996	down
TraesCS1D01G355100	chr1D:439874229-439875143	87	1602	7.36299	147.976	9.025e-13	4.16377	up	462	8394	51.0459	970.659	0	4.18757	up
TraesCS1D01G360400	chr1D:443464933-443467507	11	209	0.142062	2.28485	1.51945e-09	3.96749	up	67	1801	1.03738	28.3616	0	4.6991	up
TraesCS1D01G366300	chr1D:446434731-446435562	942	36	38.9807	1.49191	1.84297e-14	-4.61585	down	55	9	2.82728	0.510312	0.00113025	-2.25423	down
TraesCS1D01G368900	chr1D:448018639-448027696	5065	1230	40.1256	8.10731	0.00249583	-2.03967	down	2605	586	23.7444	5.24542	1.88981e-07	-2.13322	down
TraesCS1D01G370600	chr1D:449274642-449280379	721	2667	4.43075	12.3779	0.00648389	1.88347	up	728	2621	4.17103	15.831	1.27841e-05	1.85696	up
TraesCS1D01G373800	chr1D:451524538-451525403	1596	0	61.2224	0	0	-9.30832	down	131	19	5.9063	0.924154	4.23206e-07	-2.59011	down
TraesCS1D01G373900	chr1D:451625086-451626266	1046	55	23.8443	1.05252	1.21125e-12	-4.18811	down	160	16	3.34528	0.365783	7.75229e-10	-3.0834	down
TraesCS1D01G378500	chr1D:454492550-454493809	83	18	3.56313	0.729179	0.00702834	-2.05916	down	38	126	2.09148	6.85895	0.00204994	1.66439	up
TraesCS1D01G384600	chr1D:458285179-458286555	135	0	2.73378	0	2.52198e-12	-5.76931	down	148	22	2.80344	0.447486	2.2026e-07	-2.5784	down
TraesCS1D01G389300	chr1D:461051801-461057089	655	93	10.5011	1.19345	2.37019e-06	-2.78314	down	529	83	8.56719	1.3643	3.91308e-10	-2.6149	down
TraesCS1D01G389900	chr1D:461485349-461487712	72	264	1.64915	5.64614	0.00686657	1.83853	up	29	96	0.834313	2.45983	0.00553116	1.63937	up
TraesCS1D01G392000	chr1D:462309272-462310713	17	864	0.463172	19.2916	0	5.47211	up	113	3113	2.96056	83.6418	0	4.75964	up
TraesCS1D01G400100	chr1D:466480123-466480629	454	12200	94.9008	2378.14	5.55112e-16	4.74035	up	1170	347	320.688	105.849	6.45499e-05	-1.73134	down
TraesCS1D01G402400	chr1D:467628997-467629719	42	3	1.39843	0.0995914	0.000835009	-3.0114	down	29	264	0.894199	8.85972	1.58101e-11	3.07011	up
TraesCS1D01G402600	chr1D:467661513-467662714	6	906	0.279465	34.7426	0	6.73629	up	18	113	2.09367	5.44839	2.74721e-06	2.47334	up
TraesCS1D01G404300	chr1D:469052620-469054037	38	941	1.17852	25.3739	3.91909e-14	4.5413	up	11	65	0.472283	2.69855	0.000324983	2.28515	up
TraesCS1D01G404800	chr1D:469795419-469796152	149	558	15.3315	52.5692	0.00417779	1.88725	up	88	334	12.5413	45.2084	1.82954e-05	1.90089	up
Trans_newGene_3393	chr1D:470999144-471002899	330	9	5.84907	0.144363	2.03393e-13	-4.85106	down	99	19	2.33817	0.476269	6.74778e-05	-2.19676	down
TraesCS1D01G411000	chr1D:472527021-472531257	1725	6712	24.0762	74.1358	0.00556833	1.95858	up	1986	506	25.2118	6.21746	2.94986e-06	-1.95291	down
Trans_newGene_3714	chr1D:472558173-472560511	47	398	0.427406	3.23513	4.85044e-07	3.01576	up	86	12	0.595207	0.0934714	9.59159e-06	-2.55081	down
TraesCS1D01G414700	chr1D:474443001-474444530	777	64	50.6738	4.37641	1.27471e-09	-3.5507	down	376	59	30.5823	5.56715	1.59614e-09	-2.59741	down
TraesCS1D01G418600	chr1D:475923062-475924612	0	99	0	1.76538	2.70589e-10	5.33143	up	7	43	0.269321	1.85574	0.00535154	2.20351	up
TraesCS1D01G419400	chr1D:476437019-476443028	7698	335	62.4763	2.16156	8.99281e-15	-4.51191	down	4098	998	30.8671	7.8397	1.34339e-06	-2.02119	down
TraesCS1D01G421000	chr1D:477204312-477208824	99	23	0.574776	0.104814	0.00729965	-1.99201	down	198	61	0.945649	0.31359	0.000926552	-1.63697	down
TraesCS1D01G422000	chr1D:477498927-477500733	99	3	2.32133	0.585252	3.23296e-08	-4.20061	down	28	90	0.859422	2.54278	0.00924153	1.5949	up
TraesCS1D01G423800	chr1D:478411685-478415728	594	69	10.3473	1.01376	1.97713e-07	-3.06013	down	261	46	4.81519	0.878548	7.4177e-08	-2.41499	down
TraesCS1D01G426200	chr1D:479537344-479539281	126	0	4.29271	0	7.32381e-12	-5.67166	down	601	0	26.763	0	0	-7.60931	down
TraesCS1D01G428200	chr1D:480517074-480517988	2075	76138	133.97	4712.62	0	5.19573	up	4013	526	308.37	41.2356	1.72085e-13	-2.91099	down
TraesCS1D01G429200	chr1D:481011302-481013398	664	3	17.8882	0.0867705	0	-6.91548	down	339	26	11.1726	0.891912	6.10623e-15	-3.54374	down
TraesCS1D01G429900	chr1D:481340965-481344044	144	9	2.70623	0.144576	7.1107e-08	-3.66873	down	54	163	1.15504	3.67838	0.00284151	1.55363	up
TraesCS1D01G430700	chr1D:481451181-481454079	520	8612	7.88466	115.689	2.60936e-12	4.04321	up	76	2289	1.51674	46.5535	0	4.87022	up
TraesCS1D01G431200	chr1D:481498998-481501985	633	2910	9.30838	35.6215	0.000515972	2.19626	up	55	1404	0.89636	24.8764	0	4.61144	up
TraesCS1D01G009100	chr1D:4821227-4827681	16478	949	112.187	5.45556	1.39233e-12	-4.11438	down	2693	788	20.4314	6.31781	5.78716e-05	-1.75572	down
TraesCS1D01G440500	chr1D:486014095-486015130	0	111	0	6.74442	4.99863e-11	5.49261	up	998	40	83.7282	3.35671	0	-4.52563	down
TraesCS1D01G440600	chr1D:486066672-486070996	24	211	0.220682	1.35876	1.83109e-06	3.00915	up	92	25	0.724759	0.209106	0.00304174	-1.74728	down
TraesCS1D01G441600	chr1D:486726236-486737576	0	181	0	0.467112	2.34257e-14	6.1856	up	61	827	0.187869	2.71373	0	3.70825	up
TraesCS1D01G441700	chr1D:486727126-486729657	0	227	0	1.2361	4.44089e-16	6.50828	up	11	243	0.0750911	1.72423	1.11022e-16	4.1392	up
TraesCS1D01G443100	chr1D:487171681-487177298	13	817	0.134784	6.49508	0	5.72245	up	296	39	2.89284	0.395536	2.46305e-10	-2.81661	down
Trans_newGene_3720	chr1D:487350156-487351485	0	71	0	1.32287	2.80449e-08	4.86589	up	112	28	2.52944	0.683165	0.000547538	-1.87615	down
TraesCS1D01G067200	chr1D:48884421-48886643	357	3	10.4819	0.101235	0	-6.02491	down	102	6	4.39644	0.283506	1.36531e-09	-3.52189	down
TraesCS1D01G448900	chr1D:491042370-491051999	2	1555	0.0353791	12.0999	0	8.42828	up	203	36	2.21717	0.299964	3.11701e-07	-2.38606	down
TraesCS1D01G451900	chr1D:493764705-493769280	359	2267	7.47608	38.1305	7.37146e-06	2.65024	up	4248	1590	90.65	36.2	0.00756653	-1.40275	down
TraesCS1D01G067500	chr1D:49418774-49422584	275	4529	3.42499	45.6935	2.76823e-12	4.02932	up	1392	152	15.9081	1.86139	3.66374e-15	-3.15613	down
TraesCS1D01G067700	chr1D:49585534-49588982	756	107	3.1653	0.354349	2.02723e-06	-2.79198	down	296	47	1.2005	0.197437	6.5205e-09	-2.56543	down
TraesCS1D01G067800	chr1D:49586980-49593153	3213	355	51.6876	4.40104	4.08422e-08	-3.16895	down	878	268	13.095	4.34853	0.000116965	-1.68737	down
TraesCS1D01G071800	chr1D:52338430-52345642	364	53	3.77298	0.481451	6.71905e-06	-2.72278	down	361	66	4.27664	0.825625	3.35922e-08	-2.385	down
TraesCS1D01G072500	chr1D:52737484-52738023	49	477	9.24625	87.8922	6.03271e-08	3.21835	up	184	29	43.4111	7.40252	1.01771e-07	-2.53139	down
TraesCS1D01G073000	chr1D:53868287-53870571	906	36	24.2147	0.881328	3.58602e-14	-4.55979	down	380	44	12.0905	1.4905	4.41991e-12	-3.01168	down
TraesCS1D01G073100	chr1D:53964345-53966900	302	53	7.07341	1.12881	7.21204e-05	-2.45543	down	46	222	1.51695	7.04143	1.44068e-06	2.21002	up
TraesCS1D01G073900	chr1D:55409654-55411257	359	51	117.351	15.5472	5.17807e-06	-2.75589	down	121	8	44.3573	4.07656	3.10941e-10	-3.47403	down
TraesCS1D01G013600	chr1D:6817550-6819041	1225	7	40.4864	0.211077	0	-7.01036	down	133	7	5.24642	0.291505	1.15716e-11	-3.74385	down
TraesCS1D01G016100	chr1D:7419032-7422852	305	23	1.59945	0.0757777	6.30559e-09	-3.59091	down	73	336	0.260645	1.25445	6.41921e-07	2.169	up
TraesCS1D01G090800	chr1D:77335870-77337864	156	27	4.82879	0.734357	0.000235208	-2.42485	down	198	3	7.54871	0.135345	0	-5.03786	down
TraesCS1D01G017600	chr1D:7868623-7871394	1980	0	12.0918	5.14474e-07	0	-9.61891	down	0	72	0.000136475	0.419413	1.65484e-10	4.61404	up
TraesCS1D01G094700	chr1D:80448325-80449067	723	11	62.3709	0.85235	0	-5.74571	down	224	8	24.7513	0.987065	1.11022e-16	-4.34589	down
TraesCS1D01G094900	chr1D:80539771-80541755	302	62	22.0857	4.20299	0.000378977	-2.23869	down	70	17	6.52356	1.53703	0.00418698	-1.85176	down
TraesCS1D01G095400	chr1D:80817002-80817840	1354	5	95.8689	0.35284	0	-7.4947	down	450	166	38.2291	14.2835	0.00360724	-1.40895	down
TraesCS1D01G096400	chr1D:81725983-81727178	906	4674	39.1564	191.404	0.000141689	2.36384	up	1505	283	76.9858	14.7348	3.13205e-09	-2.38503	down
TraesCS1D01G018700	chr1D:8182454-8195927	615	47	3.09235	0.159836	7.51193e-10	-3.64037	down	1426	6413	5.26631	23.0977	1.21051e-07	2.17987	up
TraesCS1D01G020700	chr1D:8854329-8855705	449	7	16.4108	0.250647	1.11022e-16	-5.56748	down	260	39	12.8193	1.93393	5.15306e-09	-2.63159	down
Trans_newGene_3418	chr1D:8967082-8967758	578	1	56.7406	0.176145	0	-7.36507	down	340	4	38.3449	0.569834	0	-5.58842	down
TraesCS1D01G104500	chr1D:95935621-95937034	6	71	0.280296	2.76259	4.91856e-05	3.10901	up	0	56	0	3.04585	2.28294e-08	4.2682	up
TraesCS1D01G105800	chr1D:97909441-97910157	366	1907	25.1895	135.758	9.33633e-05	2.37339	up	962	342	85.0349	30.0513	0.001664	-1.47052	down
TraesCS1D01G106700	chr1D:99545557-99546901	38	389	0.851493	7.16056	5.29594e-08	3.27234	up	60	493	1.56096	13.4473	1.4384e-12	2.98824	up
TraesCS2A01G161500	chr2A:113829471-113830463	24	209	1.28835	10.2178	2.07898e-06	2.99558	up	32	543	2.43943	40.2381	0	3.97307	up
TraesCS2A01G162300	chr2A:114860839-114864682	104	0	2.7281	0	1.31458e-10	-5.40079	down	19	110	0.656146	3.81639	8.08594e-06	2.36873	up
TraesCS2A01G166600	chr2A:119077717-119079748	583	25	14.4385	0.393323	5.58997e-13	-4.4111	down	962	2690	28.8516	83.3971	0.00183192	1.49379	up
TraesCS2A01G168200	chr2A:121139987-121145857	13	102	0.0589958	0.500435	8.59147e-05	2.75147	up	16	62	0.0924695	0.436989	0.00991265	1.78207	up
TraesCS2A01G026800	chr2A:12315024-12316630	2166	354	79.0078	12.7813	1.12905e-05	-2.60465	down	614	71	30.5943	3.6843	2.79665e-13	-3.04534	down
TraesCS2A01G169600	chr2A:124388932-124391789	6514	890	267.331	33.6514	1.20305e-06	-2.86814	down	5442	213	269.675	10.2047	0	-4.64214	down
TraesCS2A01G028000	chr2A:12911657-12913262	15	600	0.331805	10.6145	9.99201e-16	5.10383	up	23	3793	0.564308	95.317	0	7.19794	up
TraesCS2A01G029700	chr2A:13251837-13254605	0	85	0.00015303	0.547874	2.39328e-09	5.11736	up	5	85	0.0482356	0.746634	1.25985e-08	3.45699	up
TraesCS2A01G174500	chr2A:133352767-133355625	1049	282	19.5593	4.37833	0.00457943	-1.88587	down	1423	100	27.7772	2.158	0	-3.77716	down
TraesCS2A01G029900	chr2A:13435500-13439050	413	119	3.02901	0.736106	0.00938711	-1.77371	down	229	601	1.93019	5.25223	0.00385424	1.39328	up
TraesCS2A01G176500	chr2A:136053516-136056887	306	30	1.81384	0.144163	1.11329e-07	-3.24591	down	88	0	0.45504	4.69481e-05	3.16247e-12	-4.87996	down
TraesCS2A01G031000	chr2A:14299293-14303492	0	113	5.3631e-06	0.397949	3.82536e-11	5.51781	up	7	60	0.0290631	0.241229	5.16857e-05	2.65668	up
TraesCS2A01G031500	chr2A:14530826-14533606	11	101	0.072235	0.526743	2.97151e-05	2.93662	up	14	978	0.0999297	6.89115	0	5.8561	up
TraesCS2A01G186700	chr2A:148604120-148606979	196	0	5.33028	0	6.32827e-15	-6.29894	down	110	19	4.12633	0.729096	1.11258e-05	-2.34438	down
TraesCS2A01G187200	chr2A:148869630-148871081	6030	105525	271.916	4446.73	2.93021e-12	4.12871	up	7628	1914	454.083	112.424	3.75304e-06	-1.97971	down
TraesCS2A01G188700	chr2A:154421146-154422828	1413	55	50.7977	1.79725	7.21645e-15	-4.62109	down	243	762	11.1932	34.6454	0.000187375	1.64966	up
TraesCS2A01G190700	chr2A:157468380-157472411	515	9091	7.73085	116.832	8.84404e-13	4.13515	up	999	234	15.6198	3.65192	5.87971e-07	-2.06638	down
TraesCS2A01G037900	chr2A:15959642-15961499	38	148	1.06823	3.55757	0.00747065	1.89321	up	68	14	3.77143	0.456353	0.00134538	-2.04537	down
TraesCS2A01G196400	chr2A:166254570-166256576	187	27	2.62344	0.325177	2.72473e-05	-2.68253	down	38	568	0.605416	9.13498	0	3.80995	up
TraesCS2A01G002700	chr2A:1685691-1687058	0	894	0	31.588	0	8.47399	up	0	38	0.0421336	2.14907	1.44461e-05	3.74381	up
TraesCS2A01G199000	chr2A:171609317-171609853	1	58	0.209832	6.80995	2.0525e-06	4.10324	up	5	50	0.847394	8.39928	0.000131515	2.72618	up
TraesCS2A01G046500	chr2A:18156297-18165714	85	789	1.59391	13.2433	5.033e-08	3.17692	up	154	386	2.96475	8.65707	0.00902491	1.32167	up
TraesCS2A01G204800	chr2A:182283439-182284344	2071	66653	133.374	4128.55	0	5.00657	up	3186	393	247.13	30.8303	3.39728e-14	-2.99606	down
TraesCS2A01G204900	chr2A:182309546-182311129	468	3	18.3508	0.131153	0	-6.41309	down	219	0	10.7464	0.0453203	0	-6.1657	down
TraesCS2A01G047300	chr2A:18358264-18359895	504	0	17.2998	0	0	-7.65027	down	313	24	13.5358	1.05782	1.39888e-14	-3.53255	down
TraesCS2A01G206200	chr2A:185125738-185127009	2184	73516	127.607	3952.26	0	5.0714	up	5567	948	436.47	78.1293	2.25897e-10	-2.5368	down
TraesCS2A01G210700	chr2A:194676342-194680411	0	247	0	1.11342	2.22045e-16	6.62881	up	0	42	0	0.247952	3.11955e-06	3.87791	up
TraesCS2A01G215000	chr2A:202042549-202043461	4379	55224	390.427	4608.3	5.82242e-10	3.65586	up	6210	2253	689.929	258.557	0.00574869	-1.44822	down
TraesCS2A01G215300	chr2A:202067194-202070167	83	413	1.26866	5.90334	0.000224369	2.28057	up	178	11	3.74591	0.295799	7.61613e-13	-3.67324	down
TraesCS2A01G218500	chr2A:205487366-205492480	1447	136	29.6891	1.41988	4.20447e-09	-3.3874	down	724	106	20.094	2.69591	3.04725e-11	-2.72367	down
TraesCS2A01G218700	chr2A:205910921-205911640	1397	14	123.655	1.26412	0	-6.40446	down	678	69	78.5197	7.79635	9.54792e-15	-3.2272	down
TraesCS2A01G219100	chr2A:206404112-206406277	2001	1	50.3755	0.0406182	0	-9.15219	down	440	1273	14.9707	44.0573	0.000751837	1.5393	up
TraesCS2A01G221300	chr2A:210749710-210751299	42	238	1.07936	5.26588	0.000112873	2.4336	up	46	522	1.62716	18.2165	9.99201e-16	3.43217	up
TraesCS2A01G053000	chr2A:21228704-21254544	40	197	0.310748	1.23015	0.000617219	2.23028	up	24	325	0.186224	2.56863	2.77556e-15	3.61124	up
TraesCS2A01G053300	chr2A:21273538-21275658	2297	582	32.2863	7.10992	0.00294263	-1.97601	down	1793	8938	29.2839	152.321	1.12857e-08	2.32886	up
TraesCS2A01G003600	chr2A:2321343-2325578	0	75	0	0.193773	1.34322e-08	4.94232	up	52	201	0.141667	0.574748	5.86965e-05	1.90235	up
Trans_newGene_4720	chr2A:234107434-234111721	74	11	1.45769	0.110684	0.000939953	-2.50062	down	143	32	1.66114	0.567134	4.77536e-05	-2.0455	down
TraesCS2A01G057100	chr2A:24135490-24145087	416	22	2.06969	0.106982	3.11864e-11	-4.09319	down	704	3036	3.3821	15.0453	2.40527e-07	2.11693	up
Trans_newGene_4324	chr2A:268963100-268965739	99	23	1.00489	0.14633	0.00729965	-1.99201	down	105	28	0.719938	0.270117	0.00143398	-1.78562	down
TraesCS2A01G066700	chr2A:30020825-30021455	92	12712	9.52494	1208.05	0	7.07162	up	293	30	33.3427	3.80198	3.38296e-12	-3.14938	down
TraesCS2A01G066800	chr2A:30047814-30049118	847	51906	36.006	1919.05	0	5.93318	up	2431	221	114.202	11.0758	0	-3.42811	down
TraesCS2A01G066900	chr2A:30071632-30072776	341	28334	14.1002	1033.2	0	6.36612	up	727	44	32.619	2.11352	0	-3.94206	down
TraesCS2A01G067100	chr2A:30085565-30086899	174	8506	9.46434	398.059	0	5.59099	up	550	29	34.092	1.95186	0	-4.09516	down
TraesCS2A01G067200	chr2A:30089910-30092099	45	24312	0.650797	270.825	0	8.99903	up	137	12	1.92195	0.189959	9.51796e-10	-3.20381	down
TraesCS2A01G067300	chr2A:30125780-30127344	621	85538	16.0991	1739.75	0	7.10003	up	1692	295	45.3477	8.3713	4.62874e-10	-2.49438	down
TraesCS2A01G069100	chr2A:30304809-30308602	85	352	0.373623	2.8283	0.00176259	2.01817	up	93	351	0.368763	1.83683	1.8009e-05	1.89478	up
TraesCS2A01G070700	chr2A:31172247-31177752	106	1454	0.393999	4.17932	9.20151e-11	3.74648	up	272	669	0.881753	2.28569	0.00999436	1.30196	up
TraesCS2A01G071500	chr2A:31833885-31836664	72	0	0.838476	0	2.32683e-08	-4.88538	down	61	4	0.671865	0.0506387	2.49883e-06	-3.16807	down
TraesCS2A01G071800	chr2A:31952675-31959926	0	123	0	0.824018	1.05922e-11	5.63758	up	0	74	0	0.595502	9.33342e-11	4.65197	up
TraesCS2A01G073800	chr2A:32507459-32514501	2	699	0.0101887	2.45136	0	7.27758	up	453	166	1.82067	0.700797	0.00325839	-1.41847	down
TraesCS2A01G074700	chr2A:33041467-33044926	3215	163	34.699	1.41507	1.54321e-13	-4.28086	down	938	346	9.03354	3.5585	0.00304203	-1.41756	down
TraesCS2A01G240400	chr2A:335804181-335804874	13907	1386	494.995	41.7958	1.2657e-08	-3.32445	down	3259	438	110.401	16.0267	3.64597e-13	-2.87345	down
Trans_newGene_4770	chr2A:343717959-343720568	0	1132	0	58.0388	0	8.81366	up	338	84	15.7943	4.31812	9.6908e-06	-1.95672	down
TraesCS2A01G081900	chr2A:36929926-36938698	786	183	5.43098	1.12382	0.00091534	-2.08756	down	880	192	6.59961	1.39212	1.46255e-07	-2.16533	down
TraesCS2A01G009500	chr2A:3816524-3817960	1583	86	71.7138	3.60486	9.2315e-13	-4.16279	down	1685	52	101.878	3.05276	0	-4.92483	down
TraesCS2A01G252600	chr2A:384330834-384331321	336	18448	69.3086	3654.47	0	5.76827	up	918	270	227.417	77.9562	5.79909e-05	-1.74082	down
TraesCS2A01G084800	chr2A:38912702-38915537	88	5651	2.4785	139.766	0	5.96475	up	339	61	11.4408	2.11009	3.22616e-08	-2.4035	down
TraesCS2A01G255600	chr2A:391356340-391357821	531	0	55.5754	0	0	-7.7252	down	247	3	25.469	0.372432	0	-5.35246	down
TraesCS2A01G256100	chr2A:392724088-392729333	65	1635	1.05428	21.8963	7.21645e-15	4.60003	up	207	577	4.05048	11.978	0.00152901	1.47846	up
TraesCS2A01G000700	chr2A:395708-400932	47	438	0.774044	4.04039	1.2421e-07	3.15309	up	47	212	0.696028	3.93974	4.9555e-06	2.11536	up
TraesCS2A01G258800	chr2A:406766995-406777017	474	113	1.88902	0.305962	0.00132749	-2.04438	down	1259	92	4.48613	0.351089	0	-3.71748	down
TraesCS2A01G262100	chr2A:413327741-413332993	4	64	0.0271698	0.342521	2.57074e-05	3.35057	up	11	85	0.0676226	0.516458	4.10618e-06	2.65681	up
TraesCS2A01G262400	chr2A:413488302-413488993	61	5	4.85346	0.379539	0.000113579	-3.07818	down	40	6	3.9994	0.715254	0.00738833	-2.23577	down
TraesCS2A01G088300	chr2A:41652179-41655428	119	12	2.78848	0.246686	7.46462e-06	-3.06496	down	44	7	1.02281	0.196884	0.00490986	-2.21286	down
TraesCS2A01G264600	chr2A:419646131-419654138	241	991	1.21324	3.93312	0.00150248	2.0285	up	334	1784	1.50824	8.43205	1.47824e-09	2.41965	up
TraesCS2A01G269700	chr2A:436720347-436721431	0	104	0	2.42421	1.31458e-10	5.40079	up	27	183	0.795611	5.61163	2.73874e-08	2.64156	up
Trans_newGene_4805	chr2A:438733071-438734276	1646	1	33.238	0.0325338	0	-8.87082	down	971	9	18.0783	0.188083	0	-6.32184	down
TraesCS2A01G274700	chr2A:450994738-450997218	7020	11	154.003	0.196718	0	-9.0206	down	3541	677	81.3225	17.0048	3.95108e-09	-2.36839	down
Trans_newGene_4812	chr2A:454469566-454476832	4	121	0.00800708	0.148893	6.60225e-09	4.24344	up	210	54	0.254762	0.0692269	6.48406e-05	-1.88752	down
TraesCS2A01G280500	chr2A:468498238-468500950	280	2135	2.58781	16.1119	5.09518e-07	2.91951	up	594	113	5.50513	1.11469	1.5728e-08	-2.34974	down
TraesCS2A01G094500	chr2A:48224382-48251353	232	55	11.9963	2.63897	0.00210411	-2.02755	down	206	17	13.0617	1.06066	4.17544e-12	-3.36809	down
TraesCS2A01G094700	chr2A:48346057-48347578	287	47	7.14377	1.03488	3.71752e-05	-2.54755	down	204	30	6.31268	0.978038	1.83076e-08	-2.63361	down
TraesCS2A01G285900	chr2A:485260743-485263631	6620	0	206.879	0	0	-11.359	down	1954	23	71.6765	0.832929	0	-6.21716	down
TraesCS2A01G286700	chr2A:486470107-486473695	117	20	2.59976	0.917003	0.000474142	-2.4079	down	35	129	1.4527	4.78851	0.000566041	1.80691	up
TraesCS2A01G288000	chr2A:493832057-493834377	429	5	12.4518	0.133698	0	-5.84229	down	120	31	4.28439	1.45904	0.000577619	-1.8401	down
TraesCS2A01G288800	chr2A:496588285-496590384	33	1433	0.913547	36.0845	0	5.33674	up	122	362	3.77097	11.9244	0.000830252	1.55843	up
TraesCS2A01G291000	chr2A:501566933-501577098	131	600	1.90456	6.0588	0.000464735	2.17394	up	160	27	2.21141	0.412727	6.58459e-07	-2.42625	down
TraesCS2A01G295400	chr2A:508030243-508033950	24	418	0.444883	6.74931	7.80442e-11	3.98695	up	79	14	1.84343	0.349956	0.000147099	-2.25292	down
TraesCS2A01G296400	chr2A:510301681-510302402	637	34018	111.434	5276.47	0	5.73327	up	2200	450	488.438	111.452	2.01798e-08	-2.26846	down
TraesCS2A01G098300	chr2A:51585819-51590682	50	216	0.36093	1.14905	0.00183173	2.0568	up	62	171	0.438554	1.07551	0.00741867	1.43232	up
TraesCS2A01G300200	chr2A:515958838-515961315	280	2287	4.93561	37.5343	1.86936e-07	3.01861	up	446	71	7.22874	1.3993	1.00987e-09	-2.58687	down
TraesCS2A01G301500	chr2A:516531874-516532791	144	602	7.08437	24.0401	0.00128286	2.04468	up	155	20	9.94081	1.40526	2.52389e-08	-2.7637	down
TraesCS2A01G302300	chr2A:517911854-517915205	5338	958	63.5939	9.93781	5.34516e-05	-2.47509	down	4430	491	59.4571	6.83363	1.33227e-15	-3.15226	down
TraesCS2A01G303000	chr2A:520054234-520058781	169	0	2.99124	0	7.13873e-14	-6.08804	down	93	27	1.501	0.55863	0.00541367	-1.66306	down
Trans_newGene_4618	chr2A:52073124-52077085	3502	0	25.4446	0	0	-10.4408	down	427	16	3.63296	0.138672	0	-4.48235	down
TraesCS2A01G312600	chr2A:537248327-537253385	327	1819	3.94231	18.6155	3.94857e-05	2.4667	up	3083	859	37.7153	11.0366	2.23534e-05	-1.82663	down
Trans_newGene_4436	chr2A:543619930-543625679	2	2333	0.0463388	40.4752	0	9.01277	up	0	110	0	2.53613	1.09912e-14	5.20497	up
TraesCS2A01G318800	chr2A:543762049-543763684	67	1	3.66942	0.0895276	3.4191e-07	-4.30325	down	84	8	4.70457	0.477061	5.40528e-07	-2.96324	down
TraesCS2A01G101600	chr2A:54700435-54703287	1241	25465	34.8452	664.38	8.80407e-14	4.35616	up	1000	7017	43.0085	285.252	9.83214e-13	2.82031	up
TraesCS2A01G101700	chr2A:54705520-54819092	266	11671	8.53282	329.772	0	5.44206	up	158	1077	6.91132	47.7565	6.53966e-12	2.75843	up
TraesCS2A01G323000	chr2A:552837961-552840239	515	18	22.3216	0.856662	9.79217e-14	-4.65642	down	528	33	25.8848	1.60791	0	-3.867	down
Trans_newGene_4439	chr2A:555883262-555885127	2175	1	40.2336	0.0283502	0	-9.27234	down	607	80	12.2628	1.73529	5.37348e-12	-2.86343	down
TraesCS2A01G326100	chr2A:556986252-556987898	2602	0	61.026	0	0	-10.0126	down	1810	457	47.434	12.4879	2.4134e-06	-1.96526	down
TraesCS2A01G329200	chr2A:561277705-561288072	526	0	1.10883	0	0	-7.71161	down	875	1	1.63873	0.00253368	0	-7.74158	down
TraesCS2A01G332700	chr2A:565349031-565349586	4	141	1.22002	31.262	7.09115e-10	4.45995	up	1	199	0.482868	76.5628	0	5.63856	up
TraesCS2A01G333100	chr2A:566083383-566084475	0	163	0	7.18753	1.28009e-13	6.03667	up	12	317	0.785662	20.2262	0	4.41963	up
TraesCS2A01G014300	chr2A:5689158-5692954	42	717	1.16921	19.1396	1.44227e-11	4.01447	up	94	283	4.16047	14.3118	0.000942908	1.57218	up
TraesCS2A01G335200	chr2A:569205658-569209452	481	3736	8.90302	55.3493	4.17884e-07	2.95082	up	359	1590	6.33283	28.2685	1.29393e-07	2.15065	up
TraesCS2A01G336000	chr2A:569997851-570002453	3117	269	40.6697	2.7742	8.77648e-10	-3.52219	down	2993	1049	32.9656	12.4442	0.00192103	-1.49658	down
TraesCS2A01G336600	chr2A:570192913-570195142	58	403	2.57417	16.9733	4.99155e-06	2.74426	up	58	10	3.11518	0.703432	0.00107784	-2.212	down
TraesCS2A01G104100	chr2A:57544578-57549721	196	38	1.77871	0.28575	0.000403575	-2.29254	down	78	299	0.677355	2.69534	2.02989e-05	1.91048	up
TraesCS2A01G104600	chr2A:57838121-57841161	70	14	1.08689	0.213908	0.00692778	-2.13407	down	8	148	0.183761	3.31978	1.81022e-12	3.78064	up
TraesCS2A01G342600	chr2A:579616065-579616954	22	19231	1.75948	1419.05	0	9.61537	up	146	15	14.042	1.45945	2.77357e-09	-3.03164	down
TraesCS2A01G344600	chr2A:581940744-581942777	11368	115569	333.656	3218.82	3.0563e-08	3.34542	up	18871	3485	763.67	144.261	3.85003e-09	-2.42263	down
TraesCS2A01G105900	chr2A:58362241-58372982	4338	260	55.8731	2.59975	2.24154e-12	-4.04736	down	4289	375	52.2011	4.94413	0	-3.49169	down
TraesCS2A01G345700	chr2A:584051103-584053339	9	111	0.203049	6.42543	2.33576e-06	3.30058	up	21	205	1.57906	15.4705	5.46698e-11	3.12359	up
TraesCS2A01G348600	chr2A:587404638-587406548	1578	93	55.7601	2.93276	3.24774e-12	-4.04843	down	192	1	8.5849	0.067833	0	-5.57137	down
TraesCS2A01G348800	chr2A:587732434-587737238	969	89	27.9137	2.5065	4.28027e-09	-3.40807	down	319	9	11.8066	0.408298	0	-4.72526	down
TraesCS2A01G348900	chr2A:587750280-587751822	825	5557	45.3792	330.921	3.80902e-06	2.74809	up	511	49	38.8709	3.7153	1.37668e-14	-3.29036	down
TraesCS2A01G107600	chr2A:59879558-59880752	3133	97	133.763	3.88943	0	-4.97756	down	1489	96	74.7561	4.9674	0	-3.89953	down
TraesCS2A01G358400	chr2A:602651167-602653245	18	111	0.485058	2.66289	0.000372377	2.46777	up	8	150	0.319051	5.30794	1.30296e-12	3.79962	up
TraesCS2A01G367700	chr2A:611315086-611317398	1098	22	38.0545	0.654794	0	-5.488	down	1504	517	58.8101	22.0222	0.00100487	-1.52172	down
TraesCS2A01G368300	chr2A:611941049-611941738	22	276	2.25006	24.9255	1.72875e-08	3.50568	up	108	5	13.0251	0.642972	1.14624e-10	-3.77062	down
TraesCS2A01G371700	chr2A:613991447-613993480	293	22	7.27655	0.488991	7.13249e-09	-3.59115	down	85	9	2.8929	0.311472	1.0783e-06	-2.85489	down
TraesCS2A01G376300	chr2A:618970818-618975923	725	5	18.5244	0.154016	0	-6.59585	down	283	54	9.98039	1.97897	1.93735e-07	-2.31252	down
TraesCS2A01G376500	chr2A:619141674-619145823	85	5	0.759317	0.283077	2.27593e-06	-3.54057	down	95	23	0.61704	0.125264	0.000863764	-1.89875	down
TraesCS2A01G379900	chr2A:622851879-622854027	65	504	3.96987	28.158	9.46519e-07	2.90721	up	1296	111	89.3505	7.51827	0	-3.49629	down
TraesCS2A01G111300	chr2A:62397635-62397988	178	2194	78.3016	933.996	3.60801e-10	3.60498	up	39	0	23.0139	0.608622	1.23346e-05	-3.76621	down
TraesCS2A01G381600	chr2A:625007293-625008560	271	45	19.3791	3.0184	4.76486e-05	-2.52501	down	421	12	43.0064	1.18225	0	-4.8018	down
TraesCS2A01G382700	chr2A:627511168-627514503	6952	402	109.311	5.50655	1.21025e-12	-4.10366	down	787	132	12.1682	2.07608	5.34545e-10	-2.53509	down
TraesCS2A01G384000	chr2A:628729780-628737180	174	0	0.658582	0	4.4631e-14	-6.12949	down	70	12	0.243618	0.0452368	0.000266903	-2.26523	down
TraesCS2A01G388300	chr2A:635510530-635514066	316	1129	6.96108	27.9436	0.00714443	1.8288	up	276	725	8.56688	19.5116	0.00368067	1.3966	up
TraesCS2A01G112600	chr2A:63610302-63611645	27	760	1.4038	38.8843	1.64313e-14	4.69095	up	6	63	0.429856	4.53048	9.29333e-06	2.87424	up
TraesCS2A01G389900	chr2A:638684357-638689273	14941	335	205.109	3.7531	0	-5.4684	down	2399	786	31.4864	10.9843	0.000498315	-1.5928	down
TraesCS2A01G393700	chr2A:643440318-643444138	743	20	56.7143	1.60065	6.66134e-16	-5.04888	down	316	14	27.5649	1.30247	0	-4.21156	down
TraesCS2A01G393800	chr2A:643492798-643493411	70	9	7.55898	0.895452	0.000512592	-2.65409	down	158	55	21.3247	7.74585	0.00705261	-1.45887	down
TraesCS2A01G395000	chr2A:646617037-646627894	6448	1354	209.232	35.9226	0.000462364	-2.2495	down	3116	21403	109.228	782.177	3.27682e-12	2.7921	up
TraesCS2A01G113600	chr2A:65173641-65175111	241	2496	13.4233	132.764	5.18974e-09	3.35895	up	213	15	14.2956	1.10848	3.41172e-13	-3.56708	down
TraesCS2A01G400100	chr2A:653369895-653375208	359	44	7.14547	0.901482	9.34358e-07	-2.95812	down	1084	268	18.9082	4.45805	1.73456e-06	-1.99048	down
TraesCS2A01G114400	chr2A:65402738-65403552	1236	20484	87.6034	1378.45	3.39762e-12	4.04798	up	1459	569	122.434	49.4936	0.00826098	-1.3405	down
TraesCS2A01G114600	chr2A:65475687-65475992	24	501	12.5068	197.382	4.19598e-12	4.24683	up	20	121	13.2789	100.067	2.48528e-06	2.43881	up
TraesCS2A01G116100	chr2A:66317230-66320150	3466	791	68.897	14.0169	0.000997528	-2.12798	down	3383	349	76.6982	8.2098	2.22045e-16	-3.25243	down
TraesCS2A01G410200	chr2A:667964272-667965675	52	9	1.9441	0.314384	0.00894842	-2.24251	down	32	134	1.64293	6.73568	0.000105943	1.97886	up
TraesCS2A01G410400	chr2A:668067690-668073115	9	168	0.0591197	0.824634	7.87807e-09	3.88757	up	12	410	0.0732562	2.50752	0	4.78763	up
TraesCS2A01G411200	chr2A:669428695-669432296	2419	611	36.5634	8.25812	0.00289323	-1.98073	down	2609	372	45.5114	6.78852	2.00528e-12	-2.78671	down
TraesCS2A01G117300	chr2A:67517256-67521875	19730	3075	177.924	22.266	1.38335e-05	-2.68073	down	10700	3431	89.3503	30.415	0.000862353	-1.62676	down
TraesCS2A01G421100	chr2A:676714842-676724189	4678	396	7.61398	0.515066	6.50114e-10	-3.55394	down	12330	2147	17.4389	3.2123	6.0877e-10	-2.5068	down
TraesCS2A01G427100	chr2A:680086997-680087686	19415	96671	1942.83	9743.62	0.00109988	2.31576	up	10721	1453	1262.01	169.252	5.44786e-13	-2.86743	down
TraesCS2A01G427200	chr2A:680096682-680097627	14258	66754	4395.75	19235.7	0.00199054	2.22688	up	6845	2430	2138.04	1036.84	0.00418878	-1.47965	down
TraesCS2A01G117900	chr2A:68251216-68256609	2588	200	46.3408	2.7478	1.58272e-10	-3.6771	down	2809	190	48.7706	4.23043	0	-3.8512	down
TraesCS2A01G433500	chr2A:686700512-686703305	17340	16	502.277	0.556351	0	-9.87091	down	7401	1830	251.166	55.8367	2.6367e-06	-2.00078	down
TraesCS2A01G443000	chr2A:692933523-692940139	54	2034	0.329509	10.5744	0	5.17117	up	99	2401	0.65341	15.4202	0	4.57079	up
TraesCS2A01G443300	chr2A:693283846-693286337	11334	334	1520.58	43.7909	0	-5.07414	down	1457	417	234.137	76.5985	3.20476e-05	-1.78409	down
TraesCS2A01G444000	chr2A:694443159-694459192	232	22	5.72718	0.505328	2.09476e-07	-3.25761	down	61	0	1.99024	0.0213903	6.25103e-09	-4.37279	down
TraesCS2A01G449900	chr2A:699604812-699606452	3405	25	67.1473	0.433015	0	-6.95203	down	755	296	15.9248	6.68874	0.00777482	-1.32863	down
TraesCS2A01G119600	chr2A:70102092-70104591	542	20	23.8892	0.864975	1.35891e-13	-4.59562	down	271	49	15.7602	2.91968	9.47586e-08	-2.38299	down
TraesCS2A01G455200	chr2A:703876338-703882099	624	2691	5.05521	29.2169	0.00109753	2.10406	up	1382	331	11.3153	2.76208	8.01699e-07	-2.0385	down
TraesCS2A01G458400	chr2A:705989160-705994084	212	25	2.12561	0.24465	2.57695e-06	-2.9625	down	163	57	1.70979	0.611616	0.00693511	-1.45411	down
TraesCS2A01G460200	chr2A:706763420-706764970	97	0	3.6966	0	3.6401e-10	-5.30273	down	128	4	6.92895	0.216251	5.58442e-13	-4.20042	down
TraesCS2A01G460600	chr2A:706922547-706922852	2686	130	1470.73	63.8829	8.17124e-14	-4.34252	down	665	27	456.531	24.6043	0	-4.4606	down
TraesCS2A01G462300	chr2A:707988216-707989655	336	1255	11.388	39.1668	0.00454394	1.89326	up	298	57	12.1977	2.31198	1.62492e-07	-2.31233	down
TraesCS2A01G121000	chr2A:70876929-70881580	13337	2142	129.945	17.3742	1.74189e-05	-2.63698	down	1910	188	18.3126	1.83445	1.11022e-16	-3.31049	down
TraesCS2A01G466900	chr2A:711465610-711469413	110	842	1.60497	4.26711	6.48015e-07	2.90793	up	251	2802	2.55155	16.6649	0	3.47788	up
TraesCS2A01G467700	chr2A:711968244-711971470	370	18	8.24186	0.327033	2.25471e-11	-4.18212	down	247	30	5.64124	0.724761	2.29777e-10	-2.9058	down
TraesCS2A01G468500	chr2A:712344578-712346623	33072	5	922.936	0.128289	0	-12.1024	down	12356	309	479.078	12.4808	0	-5.2943	down
TraesCS2A01G469900	chr2A:712855918-712860436	7816	11	75.5564	0.109826	0	-9.17551	down	2461	167	28.8562	2.263	0	-3.84362	down
TraesCS2A01G475400	chr2A:715944345-715961746	0	82	0	0.461946	3.95111e-09	5.06704	up	0	45	0.00646298	0.293541	1.02849e-06	3.97089	up
TraesCS2A01G477900	chr2A:716900926-716907633	7723	1509	83.8104	12.7561	0.000197166	-2.35363	down	2568	988	26.5175	10.8129	0.00874274	-1.36205	down
TraesCS2A01G480100	chr2A:718119209-718120918	2	123	0.0228465	0.97479	3.61356e-10	4.79503	up	24	232	0.2174	2.16635	1.9257e-11	3.13031	up
TraesCS2A01G482200	chr2A:718916822-718919346	63	0	2.1689	0	1.33917e-07	-4.69969	down	40	1	1.54757	0.0623704	4.09583e-05	-3.39275	down
TraesCS2A01G485600	chr2A:721007928-721021423	99	11	0.582143	0.0529929	3.76855e-05	-2.90847	down	122	397	0.732276	2.44835	0.00017205	1.69051	up
TraesCS2A01G487700	chr2A:722315413-722321318	454	47	2.01938	0.276493	7.38471e-08	-3.20456	down	338	93	1.0307	0.308115	5.25614e-05	-1.8148	down
TraesCS2A01G489500	chr2A:723358877-723360045	248	4582	11.2832	189.925	4.02234e-13	4.19377	up	170	3186	10.7095	197.629	0	4.21679	up
Trans_newGene_4933	chr2A:723621602-723623983	63	0	1.33968	0	1.33917e-07	-4.69969	down	44	0	0.779804	0	1.90862e-06	-3.92814	down
TraesCS2A01G490000	chr2A:723624831-723627497	2791	14	78.8025	0.422143	0	-7.40161	down	1438	381	51.2048	13.3487	6.71938e-06	-1.89446	down
Trans_newGene_4935	chr2A:724004833-724008134	131	0	1.83292	0	4.02101e-12	-5.72672	down	62	14	0.75261	0.185592	0.00462776	-1.91817	down
Trans_newGene_4937	chr2A:727899115-727912564	4180	78	11.7884	0.172099	0	-5.69886	down	3775	165	9.4945	0.429129	0	-4.47728	down
TraesCS2A01G123800	chr2A:73158064-73167018	384	2893	1.74353	10.5131	6.22721e-07	2.9052	up	1167	198	4.82688	0.855192	3.47322e-10	-2.52761	down
TraesCS2A01G123900	chr2A:73170380-73175554	38	655	0.282939	5.53209	1.66177e-11	4.02028	up	163	18	1.24798	0.185336	2.21273e-09	-2.96577	down
TraesCS2A01G124200	chr2A:73182682-73183392	3981	0	392.545	0	0	-10.6256	down	396	1	48.8105	0.221805	0	-6.60393	down
TraesCS2A01G503900	chr2A:733087802-733090555	10	56	0.0486492	0.195298	0.00790657	2.22457	up	3	39	0.0115965	0.1602	0.000564941	2.80053	up
TraesCS2A01G505000	chr2A:733560806-733563422	133	0	4.16251	0	3.1799e-12	-5.74817	down	172	3	6.58464	0.143217	0	-4.83812	down
TraesCS2A01G505300	chr2A:733715763-733718350	4	55	0.115629	0.938043	0.000139268	3.14085	up	22	116	0.451522	2.88035	1.58453e-05	2.25964	up
TraesCS2A01G507000	chr2A:734592181-734597019	22	455	0.149356	2.6198	7.33569e-12	4.22173	up	84	22	0.608157	0.183194	0.00325094	-1.78359	down
TraesCS2A01G507300	chr2A:734629316-734639065	9204	14	283.295	0.409162	0	-9.12218	down	7264	1425	301.547	60.9644	9.88672e-09	-2.33404	down
TraesCS2A01G507500	chr2A:734642848-734650858	11042	995	388.806	29.7774	2.25939e-09	-3.46884	down	8910	1576	393.21	73.7804	7.61229e-10	-2.48357	down
Trans_newGene_4537	chr2A:735345317-735349046	393	1	4.31998	0.0122366	0	-6.81148	down	295	108	3.07528	1.28525	0.00464758	-1.41108	down
TraesCS2A01G509900	chr2A:735388693-735398297	108	20	0.875696	0.12381	0.00111321	-2.29496	down	39	173	0.245032	1.2167	1.53949e-05	2.07772	up
TraesCS2A01G510200	chr2A:735554843-735561473	515	22	5.37774	0.138483	9.59344e-13	-4.39951	down	184	619	2.10781	6.35188	6.0118e-05	1.74659	up
TraesCS2A01G517200	chr2A:740379111-740384311	117	14	0.870675	0.0775343	2.94791e-05	-2.85486	down	169	27	1.0099	0.1727	2.18473e-07	-2.50374	down
Trans_newGene_4951	chr2A:747686327-747687361	22	361	1.03997	15.3315	2.94174e-10	3.88993	up	42	6	2.59478	0.409872	0.00410928	-2.30121	down
TraesCS2A01G533100	chr2A:749092431-749094017	42	0	0.447484	0.000435447	1.69909e-05	-4.14222	down	16	72	0.154552	0.747943	0.00139023	1.98833	up
TraesCS2A01G536200	chr2A:750550063-750551419	343	1	12.5804	0.0614109	0	-6.6165	down	194	5	8.49074	0.259889	0	-4.59772	down
TraesCS2A01G539100	chr2A:751552937-751553399	2	78	0.423454	13.1805	2.10047e-07	4.15454	up	0	40	0	10.0772	6.66043e-06	3.81242	up
Trans_newGene_4556	chr2A:751608826-751610051	104	2588	3.57124	75.7704	4.10783e-15	4.60403	up	52	1153	2.08676	49.5824	0	4.40447	up
TraesCS2A01G543200	chr2A:753267845-753271806	334	14	3.54836	0.193045	9.00846e-12	-4.34829	down	186	21	2.47893	0.235877	8.57283e-10	-2.96079	down
TraesCS2A01G545700	chr2A:754448717-754451836	196	29	4.19026	0.532849	3.02657e-05	-2.65489	down	131	18	3.31409	0.485679	2.25438e-07	-2.65702	down
TraesCS2A01G546400	chr2A:755174828-755177119	931	3	24.2335	0.0809906	0	-7.40151	down	351	5	9.99573	0.166745	0	-5.44297	down
TraesCS2A01G546600	chr2A:755335643-755338299	974	1	18.0072	0.0281603	0	-8.11537	down	98	14	1.93625	0.289724	3.91727e-06	-2.55327	down
TraesCS2A01G553000	chr2A:758568037-758589485	128	3	7.38663	0.0977109	8.28584e-10	-4.56312	down	184	44	15.2959	3.34552	3.75439e-05	-1.97774	down
TraesCS2A01G557900	chr2A:761304468-761307819	97	541	1.3246	6.57801	4.95003e-05	2.44926	up	49	142	0.947686	2.7462	0.00643887	1.4908	up
TraesCS2A01G560500	chr2A:762645130-762646573	250	3681	11.3798	144.565	1.81536e-11	3.86661	up	399	8	20.6409	0.442281	0	-5.17013	down
TraesCS2A01G573900	chr2A:769144925-769145950	400	89	22.9868	5.18211	0.000693899	-2.13688	down	78	314	5.86007	23.5648	7.94121e-06	1.9804	up
TraesCS2A01G574800	chr2A:769550612-769554683	0	150	0	0.561805	4.82281e-13	5.91866	up	5	192	0.0251085	0.69815	0	4.6043	up
TraesCS2A01G577800	chr2A:771538646-771540199	282	0	10.0401	0	0	-6.81819	down	46	7	2.25301	0.355384	0.00282041	-2.27286	down
Trans_newGene_4249	chr2A:77162443-77163641	94	668	2.29241	13.5252	2.07609e-06	2.79636	up	575	1544	13.9806	40.1636	0.00288451	1.43344	up
TraesCS2A01G581000	chr2A:773228619-773231161	1021	8656	25.2179	188.964	1.46339e-07	3.08058	up	1246	410	36.2372	12.437	0.000444261	-1.58316	down
TraesCS2A01G016700	chr2A:7741619-7743073	131	23	2.03981	0.286579	0.000423202	-2.38729	down	294	734	4.03755	10.5279	0.00800183	1.32416	up
TraesCS2A01G586500	chr2A:777069902-777070779	3952	394	326.83	30.6938	8.55659e-09	-3.31803	down	2160	807	236.29	84.8249	0.00488958	-1.40371	down
TraesCS2A01G587900	chr2A:777513028-777516354	40	282	0.558666	3.37834	8.13905e-06	2.74228	up	29	1108	0.437877	17.2509	0	5.12679	up
TraesCS2A01G130200	chr2A:77938477-77941907	1184	5001	28.74	99.7399	0.00182913	2.07621	up	975	219	23.7632	5.37005	2.45877e-07	-2.12571	down
TraesCS2A01G133700	chr2A:80475550-80479735	585	2116	13.4462	41.4693	0.00757854	1.85034	up	889	280	27.8342	9.42949	0.00020572	-1.64278	down
TraesCS2A01G134000	chr2A:80587526-80592692	379	39227	1.89618	162.379	0	6.68403	up	392	135	2.13108	0.776041	0.00144486	-1.50356	down
TraesCS2A01G137500	chr2A:83200021-83214169	2	69	0.0103021	0.246888	1.00942e-06	3.98354	up	2	43	0.0122376	0.186038	4.39605e-05	3.19018	up
Trans_newGene_4636	chr2A:84234853-84242279	8809	3	67.6104	0.0186147	0	-10.6401	down	2601	47	17.0499	0.337385	0	-5.68755	down
TraesCS2A01G143500	chr2A:88299453-88300529	247	66	17.4793	4.6385	0.00598725	-1.86454	down	99	30	10.6386	3.0762	0.00641995	-1.61322	down
TraesCS2A01G147200	chr2A:93930010-93932514	20	174	0.457496	4.00471	4.08525e-06	2.97048	up	43	138	1.04886	3.54191	0.00220477	1.627	up
TraesCS2A01G151300	chr2A:99148631-99153702	79	433	14.6738	8.93086	7.25634e-05	2.41749	up	532	72	22.6981	2.8429	1.67198e-11	-2.82029	down
TraesCS2B01G133600	chr2B:100024749-100025054	2	113	1.02101	40.6589	1.25359e-09	4.67526	up	2	141	1.68591	100.556	1.11022e-15	4.83515	up
TraesCS2B01G000100	chr2B:10057-11457	15	464	0.636208	16.3128	8.01581e-14	4.73476	up	9	79	0.5221	4.30626	2.95612e-06	2.7758	up
Trans_newGene_6390	chr2B:101523886-101529573	373	0	1.07568	0	0	-7.21854	down	96	29	0.228562	0.0738101	0.00696674	-1.6145	down
TraesCS2B01G135600	chr2B:102125135-102127433	2428	269	42.0517	4.26627	4.22227e-08	-3.16213	down	1759	224	39.7855	5.17643	1.40776e-13	-2.94283	down
TraesCS2B01G137300	chr2B:104232817-104237390	17236	1997	175.567	16.4423	1.51048e-07	-3.10791	down	7855	2403	73.0185	23.4866	0.000268682	-1.69422	down
TraesCS2B01G137900	chr2B:104817470-104825817	1074	100	16.0951	1.16338	4.65839e-09	-3.39238	down	1416	195	21.0053	3.11953	1.4978e-12	-2.82764	down
TraesCS2B01G138200	chr2B:105411456-105416840	94	580	0.394232	1.75707	1.38451e-05	2.59339	up	138	44	0.450558	0.133304	0.00370494	-1.57064	down
TraesCS2B01G139200	chr2B:106116213-106118317	2105	12	27.8759	0.148265	0	-7.18123	down	659	105	11.6161	1.90267	2.67466e-10	-2.60185	down
TraesCS2B01G145700	chr2B:111454295-111463117	633	4624	2.99343	17.2033	1.09647e-06	2.86392	up	1073	275	4.57871	1.22832	3.66321e-06	-1.93903	down
TraesCS2B01G145800	chr2B:111657896-111663426	225	2068	1.63528	13.7083	3.26958e-08	3.18592	up	543	126	4.06313	1.38066	1.02544e-06	-2.06777	down
TraesCS2B01G145900	chr2B:111658364-111665213	59	229	0.109509	0.313688	0.00459194	1.91199	up	80	16	0.121343	0.133837	0.000385338	-2.11051	down
TraesCS2B01G146000	chr2B:111668695-111669403	287	1	27.6827	0.164999	0	-6.36139	down	84	12	10.0262	1.42235	1.43646e-05	-2.51806	down
TraesCS2B01G148200	chr2B:114322684-114325926	2928	220	67.7845	4.26545	9.76889e-11	-3.71914	down	1962	569	47.5993	14.5417	4.3515e-05	-1.76707	down
TraesCS2B01G148500	chr2B:114517624-114528686	15	215	0.30712	1.93691	1.53277e-08	3.63397	up	159	5789	0.932066	36.6311	0	5.17246	up
TraesCS2B01G150600	chr2B:117626119-117633583	764	14	2.8165	0.0494387	0	-5.53592	down	1273	22	4.32054	0.0691603	0	-5.65662	down
Trans_newGene_5913	chr2B:117719387-117725345	429	0	14.472	0	0	-7.41908	down	64	5	1.95067	0.197193	3.37725e-06	-3.04309	down
Trans_newGene_6406	chr2B:130136048-130143640	798	0	5.36715	0	0	-8.31059	down	458	115	2.61209	0.799052	6.09393e-06	-1.95219	down
TraesCS2B01G157600	chr2B:131568470-131574145	1720	35498	8.30687	142.828	9.15934e-14	4.36525	up	2627	370	13.7799	2.05886	1.43707e-12	-2.80433	down
TraesCS2B01G158700	chr2B:132509732-132511768	239	55	3.21333	0.608576	0.00153667	-2.06998	down	136	419	1.89446	5.99226	0.00039054	1.61469	up
TraesCS2B01G160500	chr2B:134042095-134049226	382	1384	4.26296	14.279	0.00647824	1.85033	up	218	1247	2.33982	13.8505	3.74888e-10	2.51255	up
TraesCS2B01G161500	chr2B:134510282-134543317	0	82	0	1.4083	3.95111e-09	5.06704	up	2	48	0.0602497	0.714871	8.115e-06	3.33885	up
TraesCS2B01G162100	chr2B:135004402-135007635	192	18	2.27467	0.18787	4.13637e-07	-3.24473	down	134	25	1.69135	0.343107	7.29341e-06	-2.27502	down
TraesCS2B01G163100	chr2B:135520825-135527848	314	1	4.96179	0.0225599	0	-6.49002	down	98	6	1.47081	0.102043	3.17756e-09	-3.46591	down
TraesCS2B01G164200	chr2B:136429596-136430945	160	616	3.40181	10.8305	0.00309554	1.92819	up	224	605	5.5074	15.9632	0.00246994	1.43422	up
TraesCS2B01G165500	chr2B:137620486-137622769	201	23	2.54394	0.263974	2.30184e-06	-2.9954	down	182	21	2.31143	0.292848	1.40735e-09	-2.92995	down
Trans_newGene_6413	chr2B:140523373-140526940	104	616	1.12392	7.56934	2.19019e-05	2.53768	up	171	537	1.97066	6.88221	0.000224958	1.64655	up
TraesCS2B01G172700	chr2B:146904617-146906849	27	268	0.643901	5.33392	2.31585e-07	3.19591	up	32	223	0.880064	6.09149	4.36854e-09	2.70074	up
TraesCS2B01G177100	chr2B:152175076-152175991	201	963	20.1715	445.684	0.000251963	2.24613	up	169	739	59.1499	399.26	3.05712e-07	2.12163	up
TraesCS2B01G177300	chr2B:152472323-152474152	825	5	13.1044	0.0725563	0	-6.78166	down	84	15	1.54695	0.29915	0.000102188	-2.25606	down
Trans_newGene_5929	chr2B:154192594-154194830	205	40	10.8482	1.95265	0.000395568	-2.287	down	163	46	9.11129	2.78926	0.000520673	-1.74594	down
TraesCS2B01G182700	chr2B:157639618-157644910	185	1242	2.12624	10.2269	3.20468e-06	2.73046	up	225	68	2.19485	0.686808	0.000525741	-1.66913	down
TraesCS2B01G182900	chr2B:157734939-157736070	4255	132	152.187	4.24275	0	-4.98411	down	4680	1214	210.939	56.0874	5.89129e-06	-1.93077	down
TraesCS2B01G184100	chr2B:159203946-159208120	293	18	4.25444	0.204778	8.76984e-10	-3.84806	down	184	39	2.43436	0.571392	6.93849e-06	-2.13978	down
TraesCS2B01G184300	chr2B:159300238-159319352	158	6	123.226	4.60241	1.22187e-09	-4.23554	down	59	5	48.5453	6.87883	1.30604e-05	-2.93136	down
TraesCS2B01G192000	chr2B:167475838-167476948	576	117	29.4852	5.82584	0.00020654	-2.2751	down	192	1133	14.1385	83.1449	2.00988e-10	2.55509	up
TraesCS2B01G192700	chr2B:168605659-168612059	452	7	5.64146	0.0776238	1.11022e-16	-5.57704	down	626	2627	7.42504	33.0193	4.36926e-07	2.07703	up
TraesCS2B01G195900	chr2B:173485268-173486072	2170	455	139.591	25.5258	0.000296591	-2.24746	down	2092	90	151.491	6.5475	0	-4.47935	down
TraesCS2B01G198900	chr2B:176413503-176414909	253	1701	18.4613	115.958	3.03092e-06	2.737	up	358	68	32.2963	6.44808	7.01008e-08	-2.33187	down
TraesCS2B01G201700	chr2B:180616390-180621932	171	33	2.66714	0.403544	0.00050444	-2.28835	down	347	127	6.10322	2.14956	0.00391741	-1.41522	down
TraesCS2B01G040100	chr2B:18194058-18198170	1250	18	55.1505	0.797024	0	-5.93156	down	204	59	11.7359	3.40634	0.000367306	-1.72514	down
TraesCS2B01G202900	chr2B:182708536-182711907	179	8	1.11169	0.038801	1.30153e-09	-4.10875	down	226	71	1.20305	0.402175	0.000887695	-1.61579	down
Trans_newGene_6306	chr2B:18842685-18845611	170	0	3.00898	0	6.4948e-14	-6.09642	down	60	3	1.20865	0.0810131	9.74411e-07	-3.36556	down
Trans_newGene_6440	chr2B:189764532-189769536	0	80	0	0.298894	5.56047e-09	5.03249	up	10	49	0.0405177	0.192787	0.00774296	2.00473	up
TraesCS2B01G208900	chr2B:190195120-190198943	232	56	2.37345	0.511578	0.00248993	-2.00268	down	55	332	0.699252	4.30167	4.90676e-09	2.54127	up
TraesCS2B01G042600	chr2B:19413041-19416544	135	558	0.88876	3.10416	0.00147648	2.02711	up	193	740	1.35378	5.41555	4.36575e-06	1.93523	up
TraesCS2B01G042700	chr2B:19440544-19445575	510	0	2.08104	0	0	-7.66726	down	200	544	0.731435	1.92483	0.00230186	1.44285	up
TraesCS2B01G043300	chr2B:20073910-20082460	55	0	0.205328	4.52201e-07	7.35343e-07	-4.51182	down	10	122	0.0311553	0.392634	1.30602e-09	3.26902	up
TraesCS2B01G216200	chr2B:201769193-201770506	0	131	0.000261953	4.0776	4.02101e-12	5.72672	up	14	70	0.655746	3.2437	0.000701954	2.10901	up
TraesCS2B01G216400	chr2B:202481903-202485769	341	10560	4.98478	132.812	0	4.94241	up	924	296	14.0246	4.54601	0.000276512	-1.61897	down
TraesCS2B01G217500	chr2B:206119275-206120939	0	144	0.000279208	2.07296	9.18821e-13	5.86076	up	3	84	0.0684062	1.65267	1.13845e-09	3.85	up
TraesCS2B01G218600	chr2B:207481927-207483695	3712	637	113.856	17.5731	2.52658e-05	-2.53811	down	818	2166	32.5309	86.2909	0.00423626	1.41474	up
TraesCS2B01G218700	chr2B:207598337-207600444	14527	3258	383.761	76.6048	0.00160222	-2.15581	down	4452	14463	143.883	476.564	0.00032221	1.71243	up
TraesCS2B01G220100	chr2B:210652278-210653431	1458	58057	97.2741	3598.78	0	5.31298	up	2090	687	176.661	59.2993	0.000499478	-1.58755	down
TraesCS2B01G220500	chr2B:210828402-210831412	241	0	6.51786	0	2.22045e-16	-6.5937	down	151	40	5.76364	1.41035	0.000308439	-1.82593	down
TraesCS2B01G004000	chr2B:2109337-2113434	165	5	0.973427	0.0265389	2.16215e-10	-4.47721	down	172	38	0.924143	0.22015	1.68707e-05	-2.07885	down
TraesCS2B01G224300	chr2B:214312943-214315063	418	106	5.56983	1.20874	0.0026547	-1.9542	down	57	902	0.86887	14.0583	0	3.92602	up
TraesCS2B01G226000	chr2B:216853542-216856292	42	227	1.0935	5.06464	0.000197264	2.36606	up	73	215	1.80687	5.86152	0.00208522	1.53219	up
TraesCS2B01G045600	chr2B:22724564-22727509	27	241	0.162888	1.1719	1.00616e-06	3.04422	up	2	500	0.0162764	3.26101	0	6.63918	up
TraesCS2B01G233400	chr2B:231972616-231973934	1399	85927	73.762	4212.41	0	5.93809	up	4158	708	296.492	52.7191	2.09305e-10	-2.53563	down
TraesCS2B01G236600	chr2B:236881224-236885666	0	892	0	4.02341	0	8.47077	up	0	74	0	0.438392	9.33342e-11	4.65197	up
TraesCS2B01G236900	chr2B:237639092-237644182	287	34	3.37881	0.35472	1.08998e-06	-2.98686	down	114	762	1.7941	12.0399	2.43497e-11	2.7212	up
TraesCS2B01G240000	chr2B:244535704-244536786	4931	55874	438.699	4678.93	3.48394e-09	3.50155	up	6646	2390	721.097	268.829	0.00516557	-1.46102	down
TraesCS2B01G240200	chr2B:244587240-244590283	24	167	0.471678	2.56621	3.64564e-05	2.67624	up	67	0	1.64174	0	1.00724e-09	-4.50189	down
TraesCS2B01G241200	chr2B:245128920-245131338	61	1555	1.10744	24.9242	6.55032e-15	4.61587	up	63	706	1.49677	16.8276	2.22045e-16	3.43662	up
TraesCS2B01G241800	chr2B:245790399-245794177	83	0	0.93195	0	3.33816e-09	-5.08401	down	93	12	1.31452	0.182375	2.39662e-06	-2.65993	down
TraesCS2B01G242900	chr2B:247362825-247374512	237	0	3.60743	0	3.33067e-16	-6.5698	down	108	20	1.59691	0.307912	2.6516e-05	-2.2547	down
TraesCS2B01G246000	chr2B:250069736-250071527	119	626	9.50694	50.5601	9.12655e-05	2.37075	up	131	704	11.6216	69.0177	4.0618e-09	2.41188	up
TraesCS2B01G250400	chr2B:259781712-259787141	52	1	0.29636	0.0134584	7.49029e-06	-3.95261	down	131	17	0.783177	0.105134	1.16608e-07	-2.72718	down
Trans_newGene_6317	chr2B:26588450-26594751	1406	78	19.8858	0.903639	1.5179e-12	-4.12867	down	497	149	7.08476	2.21916	0.000123452	-1.70423	down
TraesCS2B01G057900	chr2B:28271903-28274380	63	0	0.974225	0	1.33917e-07	-4.69969	down	115	3	1.967	0.0663036	1.57296e-12	-4.26992	down
TraesCS2B01G255800	chr2B:296003720-296005712	126	0	3.54342	0	7.32381e-12	-5.67166	down	62	8	2.09626	0.320711	9.3472e-05	-2.54319	down
Trans_newGene_6014	chr2B:306869131-306879753	136	27	0.228087	0.0359041	0.00106305	-2.23028	down	183	36	0.276701	0.0566627	2.47883e-06	-2.23879	down
Trans_newGene_6495	chr2B:306869722-306882330	1401	192	5.47148	0.61743	9.91737e-07	-2.85105	down	3076	248	10.8679	0.880885	0	-3.60309	down
Trans_newGene_6034	chr2B:341860218-341871318	384	0	0.515334	0	0	-7.2602	down	262	78	0.280525	0.0877848	0.000301878	-1.69606	down
TraesCS2B01G267500	chr2B:360481493-360482698	6369	83630	205.453	2459.23	3.67807e-10	3.71435	up	10574	3584	452.613	155.947	0.00248038	-1.54679	down
TraesCS2B01G269300	chr2B:364948087-364949733	101	697	5.1035	32.1174	2.92546e-06	2.75644	up	210	32	13.5904	2.18729	2.57084e-08	-2.59009	down
TraesCS2B01G272300	chr2B:373747150-373747634	786	20827	162.8	4108.48	7.77156e-16	4.72334	up	1579	357	397.376	103.853	2.1727e-07	-2.12222	down
Trans_newGene_6539	chr2B:382234972-382245833	103	20	1.48076	0.192551	0.00181232	-2.22817	down	151	27	1.74912	0.287714	2.03812e-06	-2.34435	down
TraesCS2B01G282400	chr2B:390923079-390926759	4721	1200	127.823	29.0122	0.00413394	-1.9738	down	3867	14788	120.613	475.329	9.61544e-06	1.94757	up
Trans_newGene_6546	chr2B:392032423-392036334	0	123	0	0.486099	1.05922e-11	5.63758	up	89	272	0.424365	1.37819	0.00081133	1.59188	up
TraesCS2B01G286300	chr2B:394317768-394318559	42	313	3.1166	21.2162	3.52838e-06	2.82517	up	122	33	12.3614	3.24527	0.000899183	-1.78104	down
TraesCS2B01G286400	chr2B:394359346-394364641	22	697	0.211549	6.97264	5.77316e-15	4.83426	up	64	227	0.918983	3.4003	0.000139556	1.79108	up
TraesCS2B01G286900	chr2B:395808216-395810066	250	25	6.78104	0.587489	2.72671e-07	-3.19778	down	174	22	4.65301	0.634124	7.2272e-09	-2.80747	down
TraesCS2B01G289700	chr2B:401146240-401151570	2	124	0.101963	4.15834	3.20469e-10	4.80648	up	4	229	0.243589	9.87145	0	5.04514	up
TraesCS2B01G290100	chr2B:402555349-402558343	63	260	0.396176	1.24527	0.00230498	2.0024	up	55	747	0.300286	4.27014	0	3.70384	up
TraesCS2B01G076400	chr2B:41381029-41382701	734	25	28.3932	0.819236	1.14353e-14	-4.7421	down	893	39	44.9088	1.94974	0	-4.39967	down
TraesCS2B01G297700	chr2B:416870484-416874574	38	2400	0.495525	30.7529	0	5.88972	up	674	3736	6.51109	40.3127	5.16383e-10	2.47853	up
TraesCS2B01G298300	chr2B:417771522-417776465	698	1	9.56384	0.0217852	0	-7.63615	down	140	10	1.70951	0.143722	8.98229e-11	-3.43986	down
TraesCS2B01G298900	chr2B:418948064-418950112	293	69	3.62909	0.687911	0.00157032	-2.04682	down	169	51	2.08012	0.665192	0.00108165	-1.65714	down
TraesCS2B01G303200	chr2B:429436256-429439989	1399	7	37.194	0.216749	0	-7.20161	down	585	14	18.5006	0.517813	0	-5.09363	down
TraesCS2B01G304400	chr2B:432556113-432559688	305	2028	5.45315	32.0015	3.55466e-06	2.72309	up	415	157	10.187	4.6505	0.00544841	-1.37188	down
TraesCS2B01G304800	chr2B:434099120-434101544	452	5	7.60981	0.287411	0	-5.91721	down	145	29	4.23326	0.871857	1.08501e-05	-2.19414	down
TraesCS2B01G305900	chr2B:436236552-436243110	3714	804	34.7109	5.87737	0.000533554	-2.20417	down	1000	2934	10.4538	31.6215	0.000796767	1.5632	up
TraesCS2B01G079100	chr2B:44273954-44274682	194	46611	13.9198	3104.11	0	7.88992	up	415	74	32.1189	6.10485	1.24245e-08	-2.42639	down
TraesCS2B01G079200	chr2B:44285395-44286966	318	41434	6.84887	706.105	0	7.01434	up	1244	62	24.3886	1.31016	0	-4.24726	down
TraesCS2B01G079300	chr2B:44310574-44311682	425	43566	17.8005	1627.49	0	6.67115	up	1451	320	66.784	16.1072	1.27998e-07	-2.15694	down
TraesCS2B01G079400	chr2B:44346502-44347756	296	11339	28.7191	1003.67	0	5.24764	up	871	114	92.4096	13.2521	1.27665e-12	-2.88719	down
TraesCS2B01G079500	chr2B:44360794-44361889	131	71357	10.5909	5276.37	0	9.06189	up	277	39	25.075	3.80432	1.19264e-09	-2.72193	down
TraesCS2B01G312600	chr2B:448079882-448081059	1786	43982	223.505	4897.31	4.32987e-15	4.62016	up	3663	852	601.013	157.024	4.47821e-07	-2.08686	down
Trans_newGene_6337	chr2B:45032863-45034066	0	56	0	1.06353	5.89302e-07	4.53669	up	2	43	0.0447122	0.927772	4.39605e-05	3.19018	up
TraesCS2B01G080700	chr2B:45037543-45042082	79	484	0.353861	1.65971	1.77335e-05	2.57725	up	107	1425	0.348838	5.44857	0	3.71054	up
TraesCS2B01G316500	chr2B:451833219-451835828	97	796	1.57204	15.4845	2.65889e-07	3.00425	up	128	30	2.50551	0.663466	0.000142322	-1.97393	down
TraesCS2B01G317500	chr2B:453029977-453031881	176	1856	6.90404	59.9956	4.24445e-09	3.37999	up	962	363	41.2065	17.228	0.00438471	-1.38529	down
TraesCS2B01G318100	chr2B:453810451-453818451	1340	139	14.4086	1.27702	1.88163e-08	-3.24585	down	1426	52	16.8384	0.651715	0	-4.68453	down
TraesCS2B01G081100	chr2B:45536295-45537664	11	148	0.17712	1.81636	2.18884e-07	3.47666	up	19	268	0.277535	4.10344	1.29896e-14	3.63022	up
Trans_newGene_6592	chr2B:473338947-473345112	1230	0	25.858	0	0	-8.93319	down	256	0	4.5678	0.0414072	0	-6.38801	down
TraesCS2B01G329500	chr2B:473755154-473777651	0	361	0	1.47195	0	7.17169	up	46	215	0.237357	1.09327	2.72036e-06	2.16443	up
TraesCS2B01G329600	chr2B:474351071-474355662	137	3547	1.7599	36.959	1.66533e-15	4.66907	up	487	151	6.41598	2.05107	0.000222152	-1.65623	down
TraesCS2B01G085300	chr2B:47541193-47644278	54	0	0.617532	0	9.19967e-07	-4.48652	down	115	33	1.13824	0.378635	0.00214221	-1.69797	down
TraesCS2B01G086200	chr2B:47839515-47840915	9	436	0.26257	11.1182	1.77636e-15	5.25026	up	2	212	0.076725	7.39147	0	5.41321	up
TraesCS2B01G336800	chr2B:481048720-481053590	0	493	0	19.8927	0	7.6186	up	0	41	0	2.34882	4.54946e-06	3.84553	up
Trans_newGene_6595	chr2B:484109448-484120759	1650	7	7.03473	0.0258518	0	-7.43928	down	767	41	3.84209	0.215313	0	-4.11404	down
TraesCS2B01G340100	chr2B:485442233-485444818	63	0	1.25379	0	1.33917e-07	-4.69969	down	63	9	1.30256	0.243732	0.000160487	-2.44036	down
TraesCS2B01G340300	chr2B:485870674-485871556	178	42001	13.9894	3124.73	0	7.8622	up	788	102	75.7299	9.8655	1.34959e-12	-2.89928	down
TraesCS2B01G342000	chr2B:488009038-488009809	47	246	3.32268	15.7747	0.000238091	2.32725	up	96	26	7.9548	2.26502	0.00245443	-1.75621	down
TraesCS2B01G342200	chr2B:488191625-488193506	6541	107221	213.226	3223.48	9.28568e-12	4.03441	up	14173	3879	636.923	175.742	4.03192e-05	-1.85528	down
TraesCS2B01G351500	chr2B:500454683-500455219	52	359	6.19082	41.2618	6.47524e-06	2.72919	up	121	33	17.6813	5.176	0.0010175	-1.76946	down
TraesCS2B01G353100	chr2B:503926166-503936685	90	0	0.196294	0	1.06748e-09	-5.19751	down	440	0	0.809796	0.000622669	0	-7.16215	down
Trans_newGene_6118	chr2B:506358457-506378092	283	0	0.21364	0	0	-6.82325	down	304	86	0.183131	0.054974	0.000101729	-1.77246	down
TraesCS2B01G356100	chr2B:508213603-508215002	768	0	20.7281	0	0	-8.25548	down	97	2	2.89537	0.0678912	1.55367e-11	-4.29127	down
TraesCS2B01G359600	chr2B:513252653-513255225	280	12	13.4063	0.82729	3.53878e-11	-4.28211	down	284	17	18.3034	0.987502	8.88178e-16	-3.82546	down
Trans_newGene_6613	chr2B:520968325-520970122	63	9	1.15254	0.135906	0.00149884	-2.50765	down	99	17	2.09252	0.381197	2.20656e-05	-2.33384	down
TraesCS2B01G367300	chr2B:523760570-523761431	714	3012	65.0126	270.984	0.00149297	2.07285	up	402	69	49.2467	8.2116	6.70477e-09	-2.4776	down
TraesCS2B01G368500	chr2B:525815204-525823691	124	3	0.587539	0.040241	1.32033e-09	-4.51821	down	143	24	0.599428	0.105238	1.29838e-06	-2.4191	down
TraesCS2B01G368600	chr2B:525824422-525832305	158	11	1.63332	0.10941	8.84721e-08	-3.56945	down	289	48	2.64797	0.439988	1.61859e-08	-2.50273	down
TraesCS2B01G091500	chr2B:52716970-52720032	393	64	7.36482	0.995592	2.18466e-05	-2.57187	down	892	26	19.4622	0.608392	0	-4.93139	down
Trans_newGene_6129	chr2B:528817641-528819057	477	106	8.3313	1.44332	0.000620118	-2.14362	down	447	25	7.07885	0.431842	0	-3.99008	down
TraesCS2B01G376500	chr2B:539339172-539375680	237	22	1.94931	0.145376	1.55218e-07	-3.28804	down	371	55	3.06616	0.612199	5.76622e-10	-2.67437	down
TraesCS2B01G376600	chr2B:539473329-539477223	1058	123	14.6098	1.3768	1.11291e-07	-3.07877	down	792	32	10.1743	0.437185	0	-4.48973	down
TraesCS2B01G377900	chr2B:540806646-540808698	18	82	0.473506	1.91838	0.00785241	2.04219	up	12	138	0.439476	4.72073	5.31449e-10	3.23763	up
TraesCS2B01G379400	chr2B:542759197-542764100	449	93	1.9103	0.322593	0.000295328	-2.2409	down	431	163	1.57545	0.626202	0.005303	-1.37298	down
TraesCS2B01G392200	chr2B:556595351-556596632	183	0	6.58358	0	1.95399e-14	-6.20124	down	38	1	1.65499	0.0557159	8.54142e-05	-3.32419	down
TraesCS2B01G392300	chr2B:556676304-556677061	47	0	3.22263	0	4.77295e-06	-4.29577	down	52	4	4.20638	0.372979	3.33314e-05	-2.94978	down
TraesCS2B01G395000	chr2B:559909859-559911292	99	18	3.60619	0.561709	0.00125853	-2.30658	down	30	288	1.3735	13.0227	3.08376e-12	3.15	up
TraesCS2B01G396900	chr2B:563310778-563312172	45	0	1.1175	0.000120898	7.85174e-06	-4.2363	down	36	4	0.994168	0.134644	0.00501881	-2.45483	down
TraesCS2B01G398900	chr2B:566452850-566454283	377	11	20.0137	0.535382	1.26676e-13	-4.81087	down	377	1	27.7347	0.113131	0	-6.53356	down
TraesCS2B01G010500	chr2B:5684619-5689380	153	40	9.38868	2.11299	0.00824711	-1.87085	down	108	366	6.95003	24.7526	0.000100077	1.74538	up
TraesCS2B01G400000	chr2B:568464993-568470193	4078	196	46.632	2.03833	5.62883e-14	-4.36139	down	485	68	6.04338	0.814441	5.29977e-11	-2.76666	down
TraesCS2B01G407800	chr2B:579524547-579526026	49	383	2.4718	17.909	1.35621e-06	2.90357	up	73	13	3.15246	0.362887	0.000267249	-2.23055	down
TraesCS2B01G409300	chr2B:582802934-582807777	17738	60	228.995	0.625586	0	-8.14848	down	969	329	12.5336	4.54682	0.000763225	-1.53635	down
TraesCS2B01G411700	chr2B:585891466-585899901	1508	86	23.5875	1.94471	2.08267e-12	-4.09288	down	668	41	12.4125	0.766921	0	-3.91552	down
TraesCS2B01G411800	chr2B:585936113-585936722	140	34	14.7626	3.35183	0.00520947	-1.96437	down	206	53	27.3385	7.45564	6.96225e-05	-1.88569	down
TraesCS2B01G099500	chr2B:58843606-58847035	1254	12211	28.9153	238.422	1.93027e-08	3.28097	up	1526	298	41.4739	8.73192	7.60052e-09	-2.33125	down
TraesCS2B01G418200	chr2B:598958609-598968428	847	64	13.6808	1.40881	3.2836e-10	-3.67476	down	1748	503	34.9519	10.4742	3.63483e-05	-1.77758	down
TraesCS2B01G421900	chr2B:607235679-607245982	646	29	2.39537	0.0816775	6.35936e-13	-4.36275	down	850	148	2.67426	0.497052	1.06283e-09	-2.48425	down
TraesCS2B01G422700	chr2B:608212925-608231411	470	73	1.69398	0.193129	1.0096e-05	-2.64542	down	804	223	2.25528	0.656335	2.0349e-05	-1.82272	down
TraesCS2B01G428300	chr2B:615577811-615579214	782	91	22.5767	2.41328	1.45073e-07	-3.06844	down	207	64	7.93624	2.45973	0.000872282	-1.63411	down
TraesCS2B01G428500	chr2B:615735878-615740207	3753	541	88.9405	12.9474	2.1848e-06	-2.7886	down	1217	130	43.0599	4.86011	2.9976e-15	-3.1835	down
TraesCS2B01G429200	chr2B:616494471-616499943	20	181	0.130169	0.916903	2.43821e-06	3.02658	up	17	256	0.107375	1.59365	8.77076e-15	3.70178	up
TraesCS2B01G012000	chr2B:6178582-6180252	1331	99	49.7517	3.4285	1.36652e-10	-3.71539	down	2222	30	115.318	1.53672	0	-6.05912	down
TraesCS2B01G430900	chr2B:619754888-619757824	373	1	5.95466	0.0252281	0	-6.73662	down	312	57	5.33414	1.03233	6.00423e-08	-2.3779	down
TraesCS2B01G435900	chr2B:626153478-626155681	1078	86	21.6038	1.43971	4.93971e-10	-3.60956	down	771	239	17.1297	5.52922	0.000161905	-1.66383	down
TraesCS2B01G437900	chr2B:629811497-629814502	144	34	2.14454	0.418743	0.00395598	-2.0043	down	153	41	2.26507	0.633923	0.000338997	-1.81142	down
TraesCS2B01G440200	chr2B:632165153-632174248	9772	1263	15.8998	1.64043	6.20707e-07	-2.94929	down	17347	4241	24.3867	6.33007	3.72811e-06	-2.01814	down
TraesCS2B01G442800	chr2B:636107968-636113476	325	1141	3.41408	10.0062	0.00860682	1.80382	up	315	2034	2.69729	19.8395	1.11497e-11	2.69225	up
Trans_newGene_6191	chr2B:637463654-637465583	223	1933	4.11791	28.4292	7.88651e-08	3.10139	up	751	120	15.4323	2.59241	1.99891e-10	-2.60204	down
TraesCS2B01G445100	chr2B:637928888-637936585	241	1152	1.03781	4.00364	0.000258768	2.24517	up	339	14082	1.34525	59.6188	0	5.37691	up
TraesCS2B01G447500	chr2B:640377244-640378125	6814	45789	467.316	3002.59	1.10899e-05	2.74797	up	2661	206	222.152	17.6782	0	-3.65834	down
TraesCS2B01G447600	chr2B:640489869-640490655	16116	89135	1296.19	6683.26	0.000255223	2.46731	up	9749	2188	951.322	210.671	3.26468e-07	-2.1408	down
TraesCS2B01G103600	chr2B:64228323-64233700	15	187	0.218834	2.10981	1.13097e-07	3.43517	up	51	219	0.687563	3.3247	9.14319e-06	2.05073	up
TraesCS2B01G451400	chr2B:644844344-644848410	22	139	0.53127	2.76131	0.000149562	2.52891	up	24	175	0.645335	4.58896	1.3785e-08	2.72966	up
TraesCS2B01G454400	chr2B:648930287-648931409	192	0	8.21626	0	8.99281e-15	-6.26958	down	178	0	10.1028	0.017264	0	-5.87127	down
Trans_newGene_6197	chr2B:649368729-649370863	184	0	2.89532	0	1.79856e-14	-6.20899	down	245	0	4.11931	4.62952e-07	0	-6.32542	down
Trans_newGene_6667	chr2B:649368729-649370863	778	0	9.80499	0	0	-8.27409	down	674	2	9.38813	0.0314991	0	-7.04928	down
TraesCS2B01G454500	chr2B:649475601-649479189	42478	11	919.009	0.190636	0	-11.6173	down	32207	6454	868.736	147.978	4.77841e-08	-2.30528	down
TraesCS2B01G457100	chr2B:651920967-651924717	76	273	1.25462	3.82912	0.00809792	1.81101	up	107	27	1.83102	0.48956	0.000744614	-1.85928	down
TraesCS2B01G464400	chr2B:658603771-658606013	3843	154	625.771	26.7648	2.66454e-15	-4.61875	down	228	67	37.8812	13.5329	0.000343867	-1.70842	down
Trans_newGene_6208	chr2B:672634560-672637134	888	194	14.7201	2.88707	0.000435565	-2.17996	down	488	157	9.94308	3.24028	0.000407548	-1.60406	down
TraesCS2B01G475500	chr2B:672668582-672668996	108	1	15.2398	0.249128	4.9173e-10	-4.97205	down	43	0	6.44559	0	2.75145e-06	-3.89718	down
Trans_newGene_6211	chr2B:673980921-673982920	2821	7	65.9337	0.136472	0	-8.21211	down	1182	73	22.5021	1.45485	0	-3.94834	down
TraesCS2B01G477200	chr2B:674030112-674042128	960	4072	5.84837	19.1161	0.00158478	2.08174	up	2168	702	10.8297	4.43816	0.000382706	-1.60931	down
TraesCS2B01G478700	chr2B:676024022-676025776	443	33	10.5134	0.688834	1.37286e-09	-3.64874	down	275	898	7.86223	26.3853	8.46303e-05	1.70934	up
TraesCS2B01G481900	chr2B:679909388-679910947	174	0	6.03224	0	4.4631e-14	-6.12949	down	196	2	9.28346	0.102837	0	-5.28337	down
TraesCS2B01G482200	chr2B:680063314-680063550	289	0	637.947	0	0	-6.85325	down	60	0	150.284	0	8.54997e-09	-4.3501	down
TraesCS2B01G482500	chr2B:680221363-680221596	504	104	1148.57	221.199	0.000264262	-2.24948	down	132	15	338.921	63.5785	2.41497e-08	-2.88938	down
TraesCS2B01G482600	chr2B:680237575-680237802	393	18	1133.52	50.5764	8.53295e-12	-4.26856	down	422	47	1348.21	247.487	1.04283e-12	-3.07262	down
TraesCS2B01G482700	chr2B:680308732-680308962	391	69	1038.71	179.553	5.50335e-05	-2.46	down	263	95	774.427	456.144	0.00447763	-1.42684	down
TraesCS2B01G482800	chr2B:680322542-680322793	1872	396	2644.04	538.73	0.000318682	-2.23379	down	972	159	1570.05	394.672	1.95646e-10	-2.57568	down
TraesCS2B01G482900	chr2B:680408988-680409227	705	183	1372.47	345.215	0.00304739	-1.93119	down	488	183	1073.45	647.71	0.00439984	-1.38691	down
TraesCS2B01G483500	chr2B:680753333-680754916	174	27	4.51219	0.661674	6.55698e-05	-2.58001	down	55	8	1.78824	0.26238	0.000545924	-2.37905	down
TraesCS2B01G490700	chr2B:688430739-688433903	366	100	8.72137	1.9352	0.00586331	-1.84582	down	336	88	8.49105	2.33716	2.36559e-05	-1.88343	down
TraesCS2B01G491400	chr2B:689764554-689766587	3007	0	73.6471	0	0	-10.2211	down	1022	9	35.118	0.347657	0	-6.39546	down
TraesCS2B01G499100	chr2B:695372545-695376296	58	824	0.258514	2.83872	1.28119e-10	3.77154	up	592	1503	2.17104	5.80182	0.00719832	1.35288	up
TraesCS2B01G507600	chr2B:704238092-704297331	15	2607	0.62592	83.7432	0	7.21853	up	11	71	0.578611	3.56615	8.41586e-05	2.40703	up
TraesCS2B01G508500	chr2B:704727850-704729924	1924	0	63.3486	0	0	-9.57758	down	231	0	8.14487	0.011644	0	-6.24162	down
TraesCS2B01G509700	chr2B:705724514-705728729	1989	0	59.8428	0	0	-9.62545	down	1837	43	66.8407	1.60574	0	-5.30667	down
TraesCS2B01G514800	chr2B:709815082-709825530	786	108	2.15252	0.226811	1.33518e-06	-2.83482	down	892	215	2.00314	0.511434	1.16626e-06	-2.024	down
TraesCS2B01G515800	chr2B:710743697-710746989	221	14	3.66002	0.209576	5.43364e-09	-3.75801	down	220	22	4.55825	0.480746	3.14305e-11	-3.1406	down
TraesCS2B01G517400	chr2B:712318099-712319798	377	6510	11.7575	176.75	1.23523e-12	4.10096	up	278	9627	10.9592	388.059	0	5.1117	up
TraesCS2B01G518300	chr2B:712889726-712891051	1639	9	62.4564	0.316003	0	-7.15458	down	863	269	43.2762	13.5944	0.000171947	-1.65729	down
TraesCS2B01G521800	chr2B:716809494-716816241	305	12	6.0899	0.267705	9.04388e-12	-4.40444	down	171	25	3.4704	0.589526	5.97836e-08	-2.61972	down
TraesCS2B01G528300	chr2B:722629857-722634052	4669	42701	54.9334	411.708	9.67594e-08	3.19239	up	5726	2148	81.1204	34.2086	0.00968838	-1.39998	down
TraesCS2B01G529700	chr2B:724650752-724653504	3124	20	32.1696	0.178365	0	-7.11712	down	1367	213	18.4548	2.95909	3.53889e-11	-2.65145	down
TraesCS2B01G530000	chr2B:724747527-724750064	483	1760	14.2353	51.9599	0.00655229	1.86003	up	1105	61	45.5097	2.74774	0	-4.09911	down
TraesCS2B01G110700	chr2B:72587958-72589236	140	0	4.80975	0	1.42986e-12	-5.82083	down	64	16	2.47254	0.637193	0.00824159	-1.80195	down
TraesCS2B01G111000	chr2B:72811040-72817568	275	34	1.15429	0.113688	1.94536e-06	-2.92579	down	202	48	0.769318	0.193208	2.38917e-05	-1.99259	down
TraesCS2B01G533300	chr2B:729627448-729630056	56	0	1.60981	0	5.89302e-07	-4.53669	down	72	1	2.57023	0.0442941	1.56859e-09	-4.19397	down
TraesCS2B01G535400	chr2B:731350609-731462902	5182	519	210.54	18.3409	9.66252e-09	-3.31341	down	3465	1144	182.349	63.9207	0.000696472	-1.58291	down
TraesCS2B01G538600	chr2B:733889970-734051151	87	1565	3.15884	21.695	1.33638e-12	4.13011	up	61	207	2.24689	9.6841	0.000335595	1.72586	up
TraesCS2B01G539100	chr2B:734199995-734200481	246	42	41.2518	6.84446	7.58563e-05	-2.4808	down	124	22	21.9098	4.58313	6.61608e-06	-2.32885	down
TraesCS2B01G545700	chr2B:742524282-742528873	187	27	1.55825	0.180821	2.72473e-05	-2.68253	down	325	71	2.17039	0.516212	1.18665e-06	-2.13396	down
TraesCS2B01G557100	chr2B:751601651-751605376	309	29	6.12529	0.43441	6.63531e-08	-3.30493	down	241	629	5.87785	14.9643	0.00415089	1.38592	up
Trans_newGene_6708	chr2B:753632567-753633399	108	719	6.12192	36.0844	4.54177e-06	2.70672	up	329	79	23.9082	5.89589	5.79999e-06	-2.00347	down
TraesCS2B01G563700	chr2B:755549048-755551808	54	1474	0.678976	14.8155	2.55351e-15	4.70726	up	187	2076	2.31587	30.8372	0	3.46443	up
Trans_newGene_6270	chr2B:759757073-759757550	15	246	3.38155	46.2868	2.07703e-09	3.82618	up	13	196	3.24598	56.6582	2.80442e-13	3.64196	up
TraesCS2B01G574500	chr2B:763877419-763878703	255	31	7.36944	0.784101	1.99563e-06	-2.94154	down	106	389	3.40004	13.2338	2.36548e-05	1.85881	up
TraesCS2B01G594900	chr2B:779251351-779255798	6	88	0.111998	1.22223	3.77789e-06	3.4091	up	38	2	0.779691	0.0518212	0.000316001	-3.00691	down
TraesCS2B01G602200	chr2B:784617726-784621179	4	71	0.0402691	0.511209	7.56908e-06	3.49492	up	68	183	0.64225	1.80199	0.00868372	1.4013	up
TraesCS2B01G602900	chr2B:785188521-785196663	27	268	0.182156	1.31259	2.31585e-07	3.19591	up	85	267	0.498269	1.5942	0.000564135	1.62948	up
TraesCS2B01G608900	chr2B:789263449-789265958	257	5190	7.30484	138.889	8.70415e-14	4.32251	up	231	65	8.42011	2.31824	0.000179135	-1.76881	down
TraesCS2B01G612100	chr2B:791019526-791022178	0	71	0	0.35404	2.80449e-08	4.86589	up	13	134	0.0648797	0.687095	2.42335e-09	3.10358	up
TraesCS2B01G614100	chr2B:793140845-793142231	92	7	3.68634	0.2731	5.16356e-06	-3.3114	down	87	20	4.22763	1.15108	0.000830429	-1.95242	down
TraesCS2B01G614400	chr2B:793168521-793169821	106	1	5.32598	0.0876367	6.45718e-10	-4.9457	down	397	12	23.8573	0.77913	0	-4.71775	down
TraesCS2B01G615700	chr2B:793456345-793457370	520	0	32.2444	0	0	-7.69514	down	64	15	5.78518	1.32416	0.00510906	-1.87967	down
TraesCS2B01G620000	chr2B:794890015-794893466	0	55	0	1.05586	7.35343e-07	4.51182	up	11	53	0.284367	1.54078	0.00530257	2.00534	up
TraesCS2B01G623700	chr2B:797201060-797233790	167	1	1.79063	0.0172078	6.22835e-13	-5.58919	down	41	163	0.487637	1.99896	8.7036e-05	1.92639	up
TraesCS2B01G624600	chr2B:797622761-797627374	542	121	6.63381	1.25935	0.000617837	-2.14023	down	409	1214	5.35291	16.661	0.000472974	1.57564	up
TraesCS2B01G625400	chr2B:798154206-798159667	48	0	0.207015	0	3.73921e-06	-4.32462	down	64	1625	0.22976	6.12884	0	4.61412	up
TraesCS2B01G118100	chr2B:82059961-82061693	83	9	3.43298	0.320575	7.94525e-05	-2.89197	down	184	55	8.79788	2.6929	0.00075557	-1.67473	down
Trans_newGene_5888	chr2B:83583794-83587015	1031	62	18.2102	0.757691	8.69904e-12	-4.00165	down	899	174	17.0337	3.20568	1.04365e-08	-2.33572	down
TraesCS2B01G118800	chr2B:84969137-84971018	244	11217	6.93147	304.041	0	5.50815	up	128	817	5.07423	34.5937	5.9049e-11	2.65842	up
TraesCS2B01G118900	chr2B:84976461-84977217	3387	46753	216.397	2630.06	1.15841e-10	3.78598	up	1369	11532	117.965	998.625	5.66214e-15	3.08486	up
TraesCS2B01G119000	chr2B:85073980-85075669	653	66	27.1555	2.59627	2.74889e-08	-3.25802	down	135	379	7.5963	21.3648	0.00181769	1.48145	up
TraesCS2B01G119100	chr2B:85176022-85178088	1831	242	64.6305	7.37252	5.72305e-07	-2.90658	down	945	3329	41.4989	143.729	2.23218e-05	1.8266	up
TraesCS2B01G119300	chr2B:85642643-85646597	183	1068	2.61398	12.2297	2.11503e-05	2.52866	up	91	288	1.49194	5.05711	0.000439815	1.64245	up
TraesCS2B01G121600	chr2B:88975738-88978967	13	174	0.183228	2.27252	8.96742e-08	3.50752	up	17	344	0.340811	6.66531	0	4.12367	up
TraesCS2B01G121800	chr2B:89326445-89328467	56	0	1.42797	0	5.89302e-07	-4.53669	down	78	1035	2.44191	33.2966	0	3.69144	up
TraesCS2B01G121900	chr2B:89431084-89433271	275	60	9.94591	1.96697	0.000781097	-2.15018	down	468	3920	19.7586	170.167	5.9952e-15	3.07118	up
TraesCS2B01G125800	chr2B:94033204-94034351	260	2961	9.65721	104.001	1.15897e-09	3.49681	up	76	248	3.44932	11.6934	0.000376935	1.67971	up
TraesCS2B01G130300	chr2B:97441475-97441946	1972	34148	318.776	5316.29	1.98463e-12	4.11233	up	901	99	195.48	22.342	1.66533e-14	-3.1337	down
TraesCS2D01G158600	chr2D:102279317-102281585	2	146	0.0572267	3.09477	2.71619e-11	5.03777	up	10	108	0.309982	3.3959	1.75725e-08	3.09775	up
TraesCS2D01G163000	chr2D:107400959-107406289	171	701	1.73739	5.60075	0.00155485	2.01948	up	213	71	2.11611	0.690361	0.00221057	-1.53151	down
TraesCS2D01G025400	chr2D:11037611-11040735	38	203	0.382293	1.5658	0.000270843	2.34253	up	35	1032	0.333759	10.2567	0	4.77731	up
TraesCS2D01G025700	chr2D:11062279-11068337	2	385	0.0156419	1.8877	0	6.42137	up	12	903	0.0636682	4.7378	0	5.92088	up
TraesCS2D01G168600	chr2D:112549536-112550865	65	844	3.05491	34.6009	4.31849e-10	3.64813	up	73	2213	4.29514	128.174	0	4.87736	up
TraesCS2D01G027300	chr2D:11393205-11409117	1779	187	9.69699	0.995969	2.0235e-08	-3.23268	down	1536	439	7.48344	2.24484	3.12553e-05	-1.78647	down
Trans_newGene_7918	chr2D:11546842-11549581	20	335	0.160498	2.57768	3.33976e-10	3.90561	up	27	161	0.196476	1.21914	3.99222e-07	2.46002	up
TraesCS2D01G173300	chr2D:117124482-117125617	947	97	49.1614	4.91964	2.05469e-08	-3.25412	down	181	742	13.6146	55.3598	1.14353e-06	2.03021	up
TraesCS2D01G174200	chr2D:117829329-117831804	563	51	6.14728	0.497183	8.53171e-09	-3.40139	down	845	3677	10.0591	43.275	2.0648e-07	2.13072	up
TraesCS2D01G177100	chr2D:120564978-120566338	5738	971	208.816	30.4205	2.45896e-05	-2.5599	down	4827	341	188.524	13.8665	0	-3.79802	down
TraesCS2D01G029600	chr2D:12258635-12262975	106	473	0.834256	2.95115	0.000682607	2.13153	up	61	3606	0.476667	29.5074	0	5.82858	up
TraesCS2D01G029800	chr2D:12294939-12296630	101	400	2.06994	6.95648	0.0025888	1.95914	up	71	3008	1.72445	74.6494	0	5.35806	up
TraesCS2D01G030000	chr2D:12323133-12325018	156	749	2.91797	11.9314	0.000253944	2.24514	up	101	6006	2.30301	141.755	0	5.86447	up
TraesCS2D01G030100	chr2D:12328363-12333113	284	1215	1.48848	4.61629	0.000975708	2.08723	up	168	9507	0.710242	43.0654	0	5.80988	up
TraesCS2D01G179700	chr2D:123809998-123811565	682	3739	30.8905	153.681	5.78939e-05	2.45046	up	790	239	44.0637	13.9083	0.000103403	-1.69881	down
TraesCS2D01G181200	chr2D:125512214-125513089	18	194	1.44787	15.1008	3.58708e-07	3.25949	up	40	172	3.96662	16.6275	2.42268e-05	2.03563	up
TraesCS2D01G181900	chr2D:126890057-126892595	481	71	10.9431	1.31759	5.31285e-06	-2.71734	down	531	38	12.7929	0.993353	0	-3.68782	down
TraesCS2D01G183800	chr2D:129159932-129161432	117	3	4.06205	0.0976907	3.06891e-09	-4.4361	down	109	1	4.92794	0.0890762	1.72418e-13	-4.77191	down
TraesCS2D01G185400	chr2D:130758178-130766566	2245	178	86.8716	5.95387	2.49571e-10	-3.63809	down	1079	4182	43.9425	180.296	3.11916e-06	1.96471	up
TraesCS2D01G185800	chr2D:130841579-130843987	13	121	0.402788	4.74408	1.10923e-05	2.99243	up	12	57	0.742938	2.26243	0.00373257	2.00587	up
TraesCS2D01G190200	chr2D:134292778-134296228	250	49	2.88571	0.504131	0.000300482	-2.29316	down	43	226	0.630432	3.28401	3.48198e-07	2.3264	up
TraesCS2D01G035400	chr2D:13526014-13532282	246	1026	3.16609	10.4728	0.00128292	2.04913	up	230	620	3.04397	8.10741	0.00252782	1.43175	up
Trans_newGene_7550	chr2D:13913399-13930620	275	49	0.90218	0.126112	9.76907e-05	-2.42936	down	327	92	0.93102	0.273722	8.04387e-05	-1.7826	down
TraesCS2D01G197300	chr2D:144441666-144445461	540	12416	7.85693	157.048	9.32587e-15	4.51667	up	1329	437	20.8616	6.91843	0.000442322	-1.58463	down
TraesCS2D01G197600	chr2D:145362145-145363993	232	3	11.8119	0.169138	7.53841e-14	-5.40855	down	92	6	6.23689	0.457834	1.168e-08	-3.37764	down
TraesCS2D01G200700	chr2D:152627484-152628812	3260	98722	166.936	4725.82	1.11022e-16	4.91935	up	3403	908	229.491	60.8975	9.31277e-06	-1.88921	down
TraesCS2D01G201200	chr2D:152858047-152860296	135	0	4.15965	0	2.52198e-12	-5.76931	down	120	12	5.25449	0.519625	1.65421e-08	-3.01717	down
TraesCS2D01G204400	chr2D:156591937-156594759	1367	391	11.8746	2.82358	0.0094271	-1.79916	down	132	2591	1.19207	24.4341	0	4.27646	up
TraesCS2D01G207100	chr2D:160606981-160608691	13	102	1.57375	10.7629	8.59147e-05	2.75147	up	59	14	8.56688	2.23091	0.00861878	-1.8501	down
TraesCS2D01G044600	chr2D:16124647-16130510	192	29	2.54268	0.329434	3.90095e-05	-2.62553	down	280	28	4.01084	0.425089	3.37186e-12	-3.17462	down
TraesCS2D01G209900	chr2D:165540033-165541329	2437	83272	139.579	4367.78	0	5.09321	up	7486	1087	568.928	86.7393	3.29103e-12	-2.7671	down
TraesCS2D01G211100	chr2D:168234646-168236479	140	20	4.79131	0.622837	6.12514e-05	-2.66181	down	184	4	7.72443	0.193694	0	-4.71358	down
TraesCS2D01G216700	chr2D:179661334-179663802	27	132	0.200257	0.809699	0.00145417	2.188	up	11	79	0.0896678	0.634577	1.46433e-05	2.55501	up
TraesCS2D01G217200	chr2D:180324443-180328788	0	1035	0	4.775	0	8.68472	up	0	40	0	0.241212	6.66043e-06	3.81242	up
TraesCS2D01G217500	chr2D:180990444-180995039	104	22	1.32167	0.251334	0.00331529	-2.11903	down	26	121	0.461388	2.12348	5.11957e-05	2.1056	up
TraesCS2D01G217600	chr2D:181256843-181265715	1535	233	20.9247	1.40074	4.02807e-06	-2.70668	down	412	1120	5.58341	17.6888	0.00215233	1.44921	up
TraesCS2D01G220600	chr2D:188280511-188281267	20	143	2.18345	14.4346	4.75411e-05	2.69186	up	47	0	5.94742	0	6.50733e-07	-4.01724	down
TraesCS2D01G220800	chr2D:188432778-188433638	3366	45220	301.474	3783.38	1.80487e-10	3.74685	up	4827	1664	531.431	189.595	0.00191708	-1.52146	down
TraesCS2D01G222300	chr2D:189385980-189389650	221	3	2.3617	0.0271885	1.66978e-13	-5.33924	down	139	35	1.34072	0.366617	0.000230441	-1.88701	down
TraesCS2D01G050800	chr2D:19045356-19047102	128	0	3.96077	0	5.74907e-12	-5.69394	down	51	4	1.98971	0.196508	4.48968e-05	-2.92335	down
TraesCS2D01G224700	chr2D:192184707-192186531	778	37	22.7505	2.35319	6.81566e-13	-4.30373	down	262	59	8.92794	1.24076	4.05509e-06	-2.08136	down
TraesCS2D01G225500	chr2D:193288544-193290322	13	449	0.487481	14.3985	3.27516e-14	4.86247	up	11	68	0.466991	2.97671	0.000164694	2.34738	up
TraesCS2D01G052900	chr2D:20432763-20439754	106	0	1.22901	0	9.92251e-11	-5.42763	down	32	127	0.362337	1.43824	0.000255891	1.90323	up
Trans_newGene_8049	chr2D:207065514-207070275	178	0	0.597998	0	3.08642e-14	-6.16182	down	189	64	0.493906	0.179425	0.00344546	-1.50489	down
TraesCS2D01G233800	chr2D:209506595-209511294	65	5	0.582041	0.0424484	5.60448e-05	-3.16628	down	96	439	1.02386	4.6542	3.35811e-07	2.17068	up
Trans_newGene_8052	chr2D:217969034-217975441	49	216	0.128886	0.421554	0.00151773	2.08453	up	227	61	0.502852	0.14193	9.64333e-05	-1.83133	down
TraesCS2D01G054900	chr2D:22119309-22121644	11	78	0.441471	2.27197	0.00054382	2.57413	up	17	179	0.655156	6.40802	7.86023e-11	3.19292	up
TraesCS2D01G064900	chr2D:27823361-27824437	45	824	2.20683	36.2699	3.76243e-12	4.1204	up	70	466	4.49174	29.7701	1.54078e-10	2.69525	up
TraesCS2D01G065100	chr2D:27853551-27854188	67	15570	6.88624	1478.43	0	7.80733	up	381	33	42.7004	4.08642	1.77636e-14	-3.39949	down
TraesCS2D01G065200	chr2D:27859670-27892278	1114	60660	47.5798	2281.66	0	5.76372	up	3604	338	167.265	16.7927	0	-3.38944	down
TraesCS2D01G065400	chr2D:27887902-27889040	18	4145	1.84852	389.033	0	7.65898	up	39	6	4.42861	0.79005	0.00991875	-2.20189	down
TraesCS2D01G067000	chr2D:28005819-28009883	13	130	0.0617915	0.485465	4.49432e-06	3.0939	up	20	648	0.077899	2.53596	0	4.83051	up
TraesCS2D01G067500	chr2D:28091429-28094704	11	132	0.0580456	0.550629	1.02221e-06	3.31452	up	54	247	0.235731	1.10258	2.1405e-06	2.14418	up
TraesCS2D01G067600	chr2D:28407650-28414214	1126	20	33.0763	0.635652	0	-5.647	down	1105	284	37.6214	10.1097	3.83221e-06	-1.93535	down
TraesCS2D01G067800	chr2D:28420905-28424814	384	1339	1.77267	4.74706	0.00963345	1.79525	up	317	1615	1.20849	6.50048	4.89615e-09	2.35098	up
TraesCS2D01G070300	chr2D:29530939-29533479	85	0	1.1158	0	2.39328e-09	-5.11736	down	234	39	3.14049	0.553418	5.34514e-08	-2.48147	down
TraesCS2D01G249800	chr2D:296708944-296720420	45	486	0.0699718	0.642345	1.57003e-08	3.36177	up	189	58	0.288267	0.095867	0.000989699	-1.6401	down
TraesCS2D01G253200	chr2D:305505925-305506410	309	16916	62.1194	3204.57	0	5.76313	up	775	133	186.852	37.3538	9.25612e-10	-2.50236	down
TraesCS2D01G253900	chr2D:306252039-306252983	131	3	15.7356	0.404173	5.88469e-10	-4.5959	down	140	33	16.844	4.69084	0.000100212	-1.975	down
TraesCS2D01G255100	chr2D:307155555-307156762	7540	92399	245.026	2743.61	1.242e-09	3.6148	up	12886	4457	548.156	192.209	0.00422611	-1.51773	down
TraesCS2D01G073400	chr2D:30745877-30749607	2550	137	29.1459	1.25922	4.64961e-13	-4.19337	down	700	261	7.34455	2.91511	0.0036333	-1.39954	down
TraesCS2D01G000100	chr2D:31274-36158	54	347	0.852458	5.78495	1.55096e-05	2.62851	up	32	154	0.560061	3.02986	9.11669e-06	2.17536	up
TraesCS2D01G266600	chr2D:325360159-325365083	11	194	0.146585	2.20105	4.61201e-09	3.86137	up	21	82	0.387737	1.53685	0.0023539	1.8332	up
Trans_newGene_8108	chr2D:331615937-331617218	1022	0	17.6252	0	0	-8.66653	down	670	2	10.9968	0.0353211	0	-7.04073	down
TraesCS2D01G270000	chr2D:333498143-333503529	2	209	0.03272	11.1757	9.11493e-14	5.5479	up	11	497	0.782445	32.7863	0	5.16228	up
TraesCS2D01G273600	chr2D:340510695-340513529	6150	67	74.8371	0.54236	0	-6.46758	down	593	128	7.45054	1.61863	2.09767e-07	-2.17197	down
Trans_newGene_7761	chr2D:343164050-343167233	513	23	6.38633	0.238311	1.7214e-12	-4.33625	down	109	3	1.36663	0.0484828	5.48661e-12	-4.1947	down
TraesCS2D01G082700	chr2D:35683783-35686488	434	6495	12.0769	159.616	1.38262e-11	3.89577	up	364	64	12.315	2.24349	1.57326e-08	-2.43923	down
TraesCS2D01G284700	chr2D:360281067-360283409	2077	3	68.6323	0.105359	0	-8.55701	down	454	1	17.5274	0.0482632	0	-6.7997	down
Trans_newGene_8121	chr2D:365377361-365381561	455	92	2.4569	0.375805	0.000223719	-2.27513	down	528	48	2.3346	0.222012	3.55271e-15	-3.36527	down
TraesCS2D01G286300	chr2D:365777859-365781786	829	3	17.1357	0.0174461	0	-7.23458	down	315	62	8.75374	1.629	2.14491e-07	-2.27621	down
Trans_newGene_8122	chr2D:367101525-367103163	2	1026	0.0614842	25.9828	0	7.8296	up	5	40	0.209791	1.46879	0.00274584	2.42494	up
TraesCS2D01G290000	chr2D:372224044-372225288	134	638	6.34918	28.3374	0.000292345	2.23012	up	101	474	6.86405	31.3532	1.68022e-07	2.20958	up
TraesCS2D01G294300	chr2D:376620608-376621991	2071	48984	243.445	5438.81	9.21485e-15	4.56223	up	3618	1084	613.673	196.69	0.000107455	-1.72271	down
TraesCS2D01G298100	chr2D:380429690-380432344	36	1261	0.500888	19.507	2.22045e-16	5.03565	up	178	12	2.69844	0.234912	2.02893e-12	-3.57415	down
TraesCS2D01G300000	chr2D:382179811-382180491	1090	4260	48.8769	161.659	0.00425621	1.96405	up	6077	1180	301.803	64.087	6.9803e-09	-2.34828	down
TraesCS2D01G088400	chr2D:38236624-38239061	47	328	1.13831	4.50885	6.72304e-06	2.73862	up	15	853	0.296027	15.2891	0	5.57744	up
TraesCS2D01G304900	chr2D:390703156-390708697	587	2473	7.6658	25.5744	0.00140828	2.07012	up	1032	296	13.6688	4.06348	3.47349e-05	-1.77795	down
TraesCS2D01G305400	chr2D:391260440-391262131	204	0	7.94314	0	3.33067e-15	-6.35594	down	39	6	1.89635	0.323058	0.00991875	-2.20189	down
TraesCS2D01G306000	chr2D:391714532-391717878	1085	16	15.5785	0.249424	0	-5.87571	down	912	43	13.0503	0.683185	0	-4.29889	down
TraesCS2D01G000200	chr2D:39482-40866	1856	128	95.2787	6.26921	3.15112e-11	-3.8318	down	272	696	17.6937	47.6048	0.00553264	1.35878	up
TraesCS2D01G313600	chr2D:403465489-403470308	4517	668	171.066	20.4733	3.34376e-06	-2.75281	down	2491	401	118.268	17.8271	5.03122e-11	-2.61257	down
TraesCS2D01G314400	chr2D:404099173-404100522	395	44	15.0954	1.55246	2.45064e-07	-3.09507	down	257	81	13.1161	4.11251	0.000715087	-1.61617	down
TraesCS2D01G316200	chr2D:405415860-405421214	0	2834	0	42.628	0	10.1357	up	0	218	0.0135513	4.29508	0	6.17229	up
TraesCS2D01G317000	chr2D:406260784-406262377	208	0	6.30124	0	2.44249e-15	-6.38362	down	117	1	4.62362	0.0724012	3.11973e-14	-4.87137	down
TraesCS2D01G317800	chr2D:407224263-407224860	135	3	15.3744	0.389884	3.76348e-10	-4.63849	down	110	30	14.7224	4.42726	0.00149077	-1.76085	down
TraesCS2D01G319000	chr2D:409415724-409438178	875	157	4.08836	2.87456	3.97907e-05	-2.45968	down	571	225	4.31067	1.19045	0.0085913	-1.31856	down
TraesCS2D01G320900	chr2D:412280883-412281768	22	19523	1.7578	1434.26	0	9.63711	up	231	28	22.1509	2.75362	3.77581e-10	-2.90043	down
TraesCS2D01G321900	chr2D:413348349-413354298	24	242	0.671941	5.71515	2.81505e-07	3.20473	up	46	192	1.58133	6.63888	2.32117e-05	2.00363	up
TraesCS2D01G322900	chr2D:414954843-414956801	3040	42226	81.1861	1011.7	9.88867e-11	3.79488	up	6558	1368	237.389	50.9139	4.3362e-08	-2.24536	down
TraesCS2D01G323000	chr2D:414954959-414956936	2347	33419	77.4985	971.325	5.76709e-11	3.83034	up	5473	1278	187.124	42.1688	5.89105e-07	-2.08252	down
TraesCS2D01G323900	chr2D:416932184-416934168	83	293	8.97935	34.8144	0.00911218	1.78891	up	93	388	12.0076	66.6254	2.48958e-06	2.03818	up
TraesCS2D01G324700	chr2D:417543559-417545291	126	1	3.83175	0.0685229	4.96992e-11	-5.18973	down	84	0	2.97219	0.0480324	8.86813e-12	-4.81518	down
TraesCS2D01G326900	chr2D:420175091-420179914	1709	100	21.7647	1.02407	2.63889e-12	-4.06128	down	2240	484	24.1449	5.62767	7.33988e-08	-2.19002	down
TraesCS2D01G329800	chr2D:422825933-422826990	22	108	1.04536	4.60036	0.00228021	2.17221	up	16	493	0.952239	29.199	0	4.71264	up
TraesCS2D01G330200	chr2D:423212718-423213255	11	293	3.14327	66.7302	7.88369e-12	4.44995	up	14	162	4.91685	63.8645	7.46486e-11	3.28478	up
TraesCS2D01G330500	chr2D:423291879-423347941	4	177	0.281813	22.2625	2.22271e-11	4.78284	up	4	214	0.463951	30.0958	0	4.94873	up
TraesCS2D01G333600	chr2D:427112688-427122977	241	0	0.52005	0	2.22045e-16	-6.5937	down	344	1	0.65556	0.00319029	0	-6.40253	down
TraesCS2D01G336900	chr2D:430437465-430442032	3570	0	36.0582	0	0	-10.4685	down	660	17	7.54767	0.213045	0	-5.03316	down
TraesCS2D01G339900	chr2D:434138241-434140072	323	25	17.2415	1.32436	6.6502e-09	-3.56413	down	315	20	21.0355	1.34463	6.66134e-16	-3.77237	down
TraesCS2D01G347400	chr2D:445396847-445401033	52	312	0.286657	1.33807	3.92316e-05	2.52826	up	168	57	0.778706	0.277114	0.0045639	-1.4969	down
TraesCS2D01G350600	chr2D:448521111-448525472	90	319	4.06975	13.3683	0.00842093	1.79706	up	122	611	7.06459	35.0502	2.49662e-08	2.30866	up
TraesCS2D01G093900	chr2D:45545158-45547975	499	14	13.7794	0.301735	1.14353e-14	-4.92391	down	263	56	7.66625	1.89743	1.61677e-06	-2.15827	down
TraesCS2D01G355800	chr2D:458161601-458179014	42	225	2.09125	7.7345	0.000218666	2.35343	up	76	233	3.35288	16.798	0.00103634	1.59083	up
TraesCS2D01G356600	chr2D:459288940-459294987	477	1894	2.30197	7.51212	0.00257063	1.98369	up	459	1200	1.88252	5.40437	0.0041607	1.39374	up
TraesCS2D01G369400	chr2D:473587509-473591906	47	3	0.68496	0.0542389	0.000269967	-3.16495	down	36	165	0.531518	2.32556	1.23074e-05	2.1173	up
TraesCS2D01G370900	chr2D:475075125-475080705	929	244	6.25968	1.43693	0.00350081	-1.91788	down	520	146	3.54739	1.14013	3.75347e-05	-1.79784	down
TraesCS2D01G372000	chr2D:476259598-476260845	146	5	5.77552	0.202454	1.35281e-09	-4.30353	down	858	50	45.4966	2.67661	0	-4.00705	down
TraesCS2D01G378100	chr2D:482417159-482418633	266	12	13.1634	0.563044	7.94097e-11	-4.20879	down	146	0	10.0536	0.0645585	0	-5.59076	down
TraesCS2D01G379000	chr2D:483630593-483633999	19379	187	285.942	1.95983	0	-6.67618	down	947	147	13.4663	2.41442	5.98961e-11	-2.6492	down
TraesCS2D01G381000	chr2D:484976163-484980835	2249	526	30.6483	5.93151	0.00114271	-2.09087	down	863	79	14.1867	1.34415	2.22045e-16	-3.3864	down
TraesCS2D01G387500	chr2D:492900149-492902262	106	381	3.0109	15.1296	0.00687514	1.82133	up	102	6	2.93535	0.160691	1.36531e-09	-3.52189	down
Trans_newGene_8203	chr2D:493192334-493196125	0	374	0	3.20099	0	7.22238	up	61	329	0.585842	3.25711	4.01141e-08	2.38649	up
TraesCS2D01G391600	chr2D:498768249-498772354	345	77	13.6785	2.78169	0.000796703	-2.12769	down	377	19	15.9014	0.85405	0	-4.09322	down
TraesCS2D01G392800	chr2D:500687717-500698495	5894	800	193.758	23.977	1.05079e-06	-2.87725	down	4636	19298	181.148	779.899	1.64732e-06	2.07005	up
TraesCS2D01G394300	chr2D:505831188-505839025	4	78	0.0672722	7.31924	2.39198e-06	3.62613	up	2	70	0.108576	1.27743	1.01582e-08	3.85569	up
TraesCS2D01G395400	chr2D:506758193-506759118	6869	980	346.181	50.77	2.32249e-06	-2.80607	down	3498	568	214.759	35.581	5.93452e-11	-2.6028	down
TraesCS2D01G010100	chr2D:5191244-5192545	88	11	1.29253	0.127294	0.000146395	-2.74302	down	63	201	0.832533	2.8582	0.000837134	1.63973	up
TraesCS2D01G407200	chr2D:522629697-522631106	879	33	26.9156	0.919457	1.86517e-14	-4.63324	down	517	177	20.3595	7.08835	0.00106164	-1.51697	down
TraesCS2D01G407300	chr2D:522689366-522690766	1976	280	65.9954	8.34053	1.53848e-06	-2.80799	down	977	84	40.3789	3.5076	0	-3.47947	down
TraesCS2D01G407800	chr2D:522990290-523000141	20	212	0.127003	1.07277	2.86901e-07	3.25176	up	20	585	0.119651	3.60706	0	4.68369	up
TraesCS2D01G409500	chr2D:524151942-524406650	942	0	14.8792	0	0	-8.54923	down	875	15	15.3668	0.284722	0	-5.5898	down
TraesCS2D01G418200	chr2D:532176749-532185826	5654	1325	9.1358	1.69723	0.00171162	-2.09118	down	11318	2239	15.6975	3.30091	1.59465e-08	-2.32283	down
TraesCS2D01G419800	chr2D:533855971-533858548	2	257	0.0225529	2.06279	2.9976e-15	5.84295	up	5	405	0.0559395	4.05198	0	5.66914	up
TraesCS2D01G422000	chr2D:535565650-535567875	6	251	0.212653	5.81035	8.96061e-13	4.89488	up	8	67	0.232112	1.7961	2.09273e-05	2.67224	up
TraesCS2D01G425200	chr2D:537523714-537524485	26626	136817	2114.19	10754.4	0.000880761	2.36123	up	10800	1328	1070.33	130.397	3.25295e-14	-3.00751	down
TraesCS2D01G425300	chr2D:537704548-537705359	26164	127810	1973.84	9017.23	0.00165444	2.28824	up	18099	4799	1711.36	467.081	2.42926e-05	-1.90115	down
TraesCS2D01G101000	chr2D:54066324-54104778	1318	25801	57.9962	1040.47	2.03282e-13	4.28839	up	765	8232	49.7707	600.436	0	3.43571	up
TraesCS2D01G101300	chr2D:54317284-54319627	253	64	5.94064	1.34256	0.00354622	-1.94155	down	254	1382	7.24581	41.1342	1.12661e-09	2.44287	up
TraesCS2D01G101400	chr2D:54317631-54488366	2231	604	77.4439	20.3771	0.00614278	-1.88069	down	1292	6506	58.4894	286.319	7.32785e-09	2.34267	up
TraesCS2D01G435200	chr2D:546208227-546212287	22	205	0.450417	3.46524	1.14797e-06	3.08115	up	11	189	0.345868	3.59362	1.00253e-13	3.78176	up
TraesCS2D01G442100	chr2D:552199826-552204659	146	1365	1.04525	7.05089	2.91107e-08	3.20282	up	119	2126	0.696976	15.1338	0	4.13744	up
TraesCS2D01G442500	chr2D:552960892-552963709	11079	347	1049.1	34.1313	0	-4.98663	down	886	115	115.627	15.4046	9.93206e-13	-2.89947	down
TraesCS2D01G452900	chr2D:562166656-562168191	2016	482	59.0397	12.9887	0.00143256	-2.05867	down	1176	206	44.2552	8.01401	7.34652e-10	-2.48237	down
TraesCS2D01G104500	chr2D:56253766-56256219	106	11	2.33078	0.178291	1.65969e-05	-3.00467	down	144	1843	3.65362	40.8359	0	3.66293	up
TraesCS2D01G456900	chr2D:564670525-564672295	208	9	4.85825	0.188827	3.2379e-10	-4.19158	down	169	623	4.7663	17.9961	1.10529e-05	1.8764	up
TraesCS2D01G460500	chr2D:566998266-566999816	52	0	2.03337	0	1.45156e-06	-4.43454	down	41	0	2.25524	0.016708	5.78146e-06	-3.83318	down
TraesCS2D01G460700	chr2D:567051604-567051834	458	53	1215.06	136.776	2.87976e-07	-3.05215	down	133	5	398.632	25.4569	9.1338e-13	-4.06344	down
TraesCS2D01G461100	chr2D:567584703-567584930	72	0	200.955	0	2.32683e-08	-4.88538	down	57	4	173.316	21.6359	7.74885e-06	-3.0751	down
TraesCS2D01G462100	chr2D:568190388-568193903	214	53	5.04682	0.453191	0.00344006	-1.96339	down	70	13	1.88032	0.118413	0.000498616	-2.17252	down
Trans_newGene_8240	chr2D:570409585-570412640	94	0	0.630189	0	5.7299e-10	-5.25857	down	66	13	0.414941	0.0750075	0.00115624	-2.09132	down
TraesCS2D01G105500	chr2D:57107135-57114433	870	205	11.6524	2.16183	0.00104487	-2.07193	down	1136	303	14.3761	4.18801	8.06804e-06	-1.88269	down
Trans_newGene_7861	chr2D:571919773-571922360	92	0	0.684723	0	7.80104e-10	-5.22836	down	102	2	0.698865	0.0152424	4.98135e-12	-4.3616	down
TraesCS2D01G466900	chr2D:572254947-572258220	13	88	0.0885319	0.598281	0.000444913	2.544	up	86	583	0.495667	3.64949	4.26137e-11	2.73095	up
TraesCS2D01G467300	chr2D:572360259-572365531	2740	255	22.9074	1.77204	2.90293e-09	-3.41274	down	1873	427	14.5082	3.4232	2.53924e-07	-2.11182	down
TraesCS2D01G467700	chr2D:572732017-572735529	531	14	10.2307	0.261559	3.88578e-15	-5.01314	down	394	41	8.23377	0.932374	4.41647e-13	-3.15848	down
TraesCS2D01G468600	chr2D:573903210-573905141	135	0	3.4032	0	2.52198e-12	-5.76931	down	79	0	2.82483	0.0224816	3.35462e-11	-4.72988	down
TraesCS2D01G477000	chr2D:579185588-579189382	94	0	0.466324	0	5.7299e-10	-5.25857	down	92	20	0.387451	0.0885962	0.000359543	-2.03034	down
TraesCS2D01G477100	chr2D:579190943-579197235	8429	313	89.6562	3.06525	6.66134e-16	-4.73998	down	2048	558	21.7744	6.43049	1.22666e-05	-1.85687	down
TraesCS2D01G478400	chr2D:579821765-579824979	275	0	21.1443	0	0	-6.78225	down	77	4	7.96975	0.441279	3.61268e-08	-3.48958	down
TraesCS2D01G479400	chr2D:580192102-580194804	2	82	0.013726	0.319665	1.08686e-07	4.22448	up	65	205	0.281893	0.940916	0.000931853	1.62472	up
Trans_newGene_7863	chr2D:581568678-581571253	712	0	9.43579	0	0	-8.14663	down	55	0	0.687545	0	4.26395e-08	-4.23099	down
Trans_newGene_8246	chr2D:582550797-582555434	260	0	1.53183	0	0	-6.70208	down	183	29	0.88908	0.148038	1.14069e-07	-2.52366	down
Trans_newGene_7865	chr2D:584308205-584316099	1178	0	1.90395	0	0	-8.871	down	1301	184	1.74149	0.262439	3.38518e-12	-2.78815	down
TraesCS2D01G481600	chr2D:584533248-584541015	88	565	3.7759	22.8492	8.67137e-06	2.64834	up	78	541	4.23625	30.0093	3.46861e-11	2.7594	up
TraesCS2D01G482200	chr2D:584668147-584670741	472	0	11.4112	0	0	-7.55612	down	215	57	5.79224	1.65699	9.32617e-05	-1.84706	down
TraesCS2D01G483000	chr2D:584897154-584898632	420	1	13.3687	0.0516205	0	-6.90674	down	60	0	2.47809	0	8.54997e-09	-4.3501	down
TraesCS2D01G483300	chr2D:585102551-585108772	795	0	19.3443	0	0	-8.30517	down	307	10	8.38567	0.493251	0	-4.55561	down
TraesCS2D01G483800	chr2D:585382578-585390667	495	0	9.53974	0	0	-7.62441	down	192	3	3.43968	0.0906421	0	-4.99416	down
TraesCS2D01G488500	chr2D:588039601-588042795	619	9	11.9035	0.25514	0	-5.75342	down	345	69	8.64574	1.75006	2.04381e-07	-2.25882	down
TraesCS2D01G489700	chr2D:588676412-588677585	135	490	6.01754	19.7236	0.00585371	1.84053	up	82	1358	4.91604	80.5925	0	4.01282	up
TraesCS2D01G491000	chr2D:589627697-589629745	5804	492	135.858	10.1203	6.88014e-10	-3.55357	down	1197	3928	33.1199	111.45	0.000105622	1.72505	up
TraesCS2D01G491600	chr2D:590062633-590067187	533	0	2.81043	0	0	-7.73059	down	184	51	0.879428	0.24921	0.000279846	-1.7777	down
TraesCS2D01G491700	chr2D:590067552-590071694	1361	97	18.6839	1.15617	7.01669e-11	-3.77619	down	1020	389	13.8759	5.45915	0.00523386	-1.37049	down
TraesCS2D01G492600	chr2D:590239404-590244531	635	71	2.84157	0.281485	1.09262e-07	-3.11624	down	593	220	2.50739	0.994089	0.00348317	-1.40479	down
TraesCS2D01G493100	chr2D:590674966-590679148	1693	181	19.639	2.22225	2.64286e-08	-3.20771	down	1164	318	12.1763	3.48054	1.29699e-05	-1.8487	down
TraesCS2D01G493700	chr2D:591027042-591031719	1725	5	29.554	0.073876	0	-7.84349	down	642	90	11.3697	1.69787	1.70467e-11	-2.77991	down
TraesCS2D01G496500	chr2D:592790485-592791849	877	40	43.9818	1.87453	2.62679e-13	-4.37046	down	762	243	50.1316	15.7199	0.000268404	-1.62331	down
Trans_newGene_7872	chr2D:593511880-593514967	178	5	1.75673	0.0423458	6.76934e-11	-4.58503	down	155	40	1.31991	0.366737	0.000201358	-1.8629	down
TraesCS2D01G499200	chr2D:594449496-594451911	474	130	8.00257	0.963625	0.00563086	-1.84632	down	181	40	3.06811	0.364404	1.34431e-05	-2.08256	down
TraesCS2D01G499700	chr2D:594547286-594553464	760	78	13.8734	2.54963	2.7172e-08	-3.24333	down	185	28	4.85888	1.36095	5.50235e-08	-2.58479	down
TraesCS2D01G500300	chr2D:594996668-594999505	682	0	14.9002	0	0	-8.08475	down	61	2	1.43864	0.0841022	1.84014e-07	-3.64817	down
TraesCS2D01G501700	chr2D:596000858-596006464	431	86	4.01422	0.846239	0.000200506	-2.29201	down	367	101	3.0826	0.932714	4.50018e-05	-1.81712	down
TraesCS2D01G502300	chr2D:596194389-596196813	264	5	6.84471	0.149081	1.24123e-13	-5.14711	down	1178	76	43.5558	2.89827	0	-3.88765	down
TraesCS2D01G502400	chr2D:596203201-596209470	2319	418	42.3335	7.50712	4.28129e-05	-2.46482	down	1978	327	39.3926	7.89474	1.10933e-10	-2.57219	down
TraesCS2D01G502700	chr2D:596252301-596254507	872	44	122.474	7.7797	1.07669e-12	-4.23253	down	333	99	61.031	20.3923	0.000186456	-1.70609	down
TraesCS2D01G504900	chr2D:599003000-599003810	275	1154	21.5023	85.7821	0.00121171	2.05912	up	734	95	73.0604	9.59548	1.72151e-12	-2.89675	down
TraesCS2D01G505700	chr2D:599916252-599918865	291	0	8.72611	0	0	-6.86312	down	398	13	15.1114	0.505134	0	-4.62864	down
TraesCS2D01G507700	chr2D:601206498-601247696	3145	363	118.326	11.3677	7.90247e-08	-3.10619	down	2118	690	105.75	34.2662	0.000425016	-1.60046	down
TraesCS2D01G507800	chr2D:601212188-601214964	113	1	4.36302	0.0599086	2.52981e-10	-5.03588	down	94	23	5.04334	1.31626	0.001009	-1.88396	down
TraesCS2D01G530700	chr2D:617071698-617073840	74	3	0.92048	0.0351845	1.49127e-06	-3.79277	down	66	14	0.78064	0.184312	0.00202737	-2.00421	down
TraesCS2D01G539100	chr2D:619700726-619704550	101	12	0.671096	0.0675074	5.45435e-05	-2.83368	down	99	427	0.546198	2.49383	1.07995e-06	2.08794	up
TraesCS2D01G540000	chr2D:620153456-620154529	85	530	4.07792	22.0658	1.31531e-05	2.60513	up	145	2676	8.64425	165.957	0	4.19043	up
TraesCS2D01G540100	chr2D:620159889-620160907	24	104	1.20675	4.57056	0.00624321	2.00592	up	13	557	0.810824	34.8686	0	5.13431	up
Trans_newGene_7876	chr2D:620281223-620282449	38	185	1.08628	4.66122	0.000765854	2.2103	up	10	51	0.351665	1.7968	0.00472722	2.05911	up
TraesCS2D01G541000	chr2D:620322232-620327844	70	1253	0.35351	4.87275	2.04481e-12	4.11374	up	155	3513	0.726468	16.8253	0	4.48839	up
TraesCS2D01G112000	chr2D:62068973-62069434	1600	19665	282.946	3373.85	5.36686e-10	3.6174	up	605	51	137.519	12.1456	2.22045e-16	-3.47824	down
TraesCS2D01G542500	chr2D:621023831-621025425	13	194	0.197476	2.29366	1.89805e-08	3.66236	up	41	189	0.588881	2.84615	5.96684e-06	2.13623	up
Trans_newGene_7879	chr2D:622502324-622509702	45	1	0.766189	0.0165195	3.81752e-05	-3.75437	down	49	4	0.72595	0.0672423	8.19653e-05	-2.869	down
TraesCS2D01G547400	chr2D:623895271-623897299	128	848	2.82457	15.776	4.38443e-06	2.70406	up	134	5	3.27071	0.127698	7.62057e-13	-4.07401	down
TraesCS2D01G547700	chr2D:623955882-623958498	1388	7	32.3615	0.148759	0	-7.19024	down	221	4	5.9072	0.119872	0	-4.97392	down
TraesCS2D01G548300	chr2D:624263709-624264650	22	115	1.2447	6.13675	0.00119923	2.26081	up	67	203	4.4927	13.4662	0.00161956	1.56903	up
TraesCS2D01G549200	chr2D:624661958-624666738	104	1052	1.16434	9.68523	1.12321e-08	3.30737	up	116	499	1.19427	5.44629	8.09989e-07	2.08906	up
TraesCS2D01G554700	chr2D:628984101-628985316	151	12	4.04143	0.282551	3.3026e-07	-3.40219	down	161	16	3.69332	0.397339	6.73085e-10	-3.09222	down
Trans_newGene_8269	chr2D:628997399-628999957	146	36	1.76128	0.363543	0.00550306	-1.94694	down	319	41	3.52896	0.466152	9.70711e-11	-2.85648	down
TraesCS2D01G557900	chr2D:630620823-630623050	1718	132	50.2457	3.5241	1.77815e-10	-3.67694	down	1037	402	42.5766	16.3533	0.00678371	-1.34721	down
TraesCS2D01G115200	chr2D:63709932-63710977	877	19802	37.1933	743.453	1.45439e-14	4.49297	up	1244	389	61.3923	19.9285	0.000174833	-1.65612	down
TraesCS2D01G572600	chr2D:638338244-638341831	42	209	0.463392	1.89782	0.000506997	2.24823	up	76	2392	0.917187	30.0619	0	4.93364	up
TraesCS2D01G573700	chr2D:638724120-638727737	31	128	0.129687	0.430051	0.00594528	1.96113	up	271	1170	0.946583	4.31364	2.61437e-07	2.11082	up
TraesCS2D01G574000	chr2D:638804146-638808106	119	7	0.53288	0.184832	1.81291e-07	-3.6739	down	81	254	0.771024	2.6039	0.000636281	1.62535	up
TraesCS2D01G585500	chr2D:644493977-644497563	2	134	0.0115644	0.965737	1.00339e-10	4.91622	up	12	117	0.0959011	0.952335	1.91687e-08	3.00508	up
TraesCS2D01G588800	chr2D:645793099-645817156	74	14	0.665148	0.107917	0.0041385	-2.21153	down	130	44	1.11908	0.392898	0.00836068	-1.48643	down
TraesCS2D01G589600	chr2D:645947724-645948627	465	1	22.0611	0.075248	0	-7.05275	down	212	49	11.7514	2.9769	1.32506e-05	-2.03329	down
TraesCS2D01G590200	chr2D:646417178-646420050	4153	25388	116.103	647.63	3.15563e-05	2.61119	up	2474	628	86.6951	24.9438	2.82809e-06	-1.95951	down
TraesCS2D01G595500	chr2D:648634570-648636918	63	7	1.83111	0.254189	0.000398945	-2.78272	down	77	574	2.71984	21.3073	5.63816e-12	2.86225	up
TraesCS2D01G596600	chr2D:649467526-649469053	119	989	3.45458	25.7492	1.88093e-07	3.02843	up	128	25	4.22922	0.879969	1.66597e-05	-2.21046	down
TraesCS2D01G597800	chr2D:650077842-650079892	0	82	0	0.902995	3.95111e-09	5.06704	up	3	38	0.0505495	0.541853	0.000796665	2.76582	up
TraesCS2D01G598000	chr2D:650321761-650324689	246	2412	8.30664	82.2955	1.20625e-08	3.2803	up	755	247	29.5136	12.6126	0.000419611	-1.58679	down
TraesCS2D01G117100	chr2D:66756189-66760290	1921	147	26.6202	1.5973	1.55162e-10	-3.68533	down	1883	251	26.0591	3.74844	4.33764e-13	-2.87885	down
Trans_newGene_7601	chr2D:73025288-73026486	0	279	0	9.43054	0	6.80289	up	164	31	7.80215	1.61081	2.59222e-06	-2.281	down
TraesCS2D01G126600	chr2D:73570083-73579236	307	1500	1.45188	5.58887	0.000202486	2.27927	up	580	146	2.46646	0.652365	4.39761e-06	-1.9545	down
TraesCS2D01G126700	chr2D:73583144-73588275	22	508	0.228404	4.29008	1.20337e-12	4.37986	up	143	26	1.29965	0.311687	3.54281e-06	-2.31624	down
TraesCS2D01G128700	chr2D:74974666-74977889	3798	38	96.7916	0.639428	0	-6.55137	down	1819	234	41.9045	4.90011	1.76081e-13	-2.92896	down
TraesCS2D01G016400	chr2D:7970131-7972905	0	63	9.70758e-07	0.219657	1.33917e-07	4.69969	up	69	13	0.255778	0.0519708	0.000614691	-2.15264	down
TraesCS2D01G136200	chr2D:79982048-79987150	1024	20570	5.49095	91.0413	1.17795e-13	4.32488	up	1070	150	6.2767	0.930441	3.9666e-12	-2.79628	down
TraesCS2D01G136900	chr2D:80655240-80659368	40	163	0.496681	1.54764	0.00448304	1.96076	up	119	15	1.25997	0.168405	1.99978e-07	-2.74341	down
TraesCS2D01G137400	chr2D:80833641-80835311	406	82	7.90553	1.357	0.00024027	-2.27302	down	200	585	4.13554	12.5485	0.000697036	1.54711	up
TraesCS2D01G145700	chr2D:87666050-87671150	1804	312	16.0101	2.1545	2.36351e-05	-2.52198	down	3328	1167	24.4538	9.19435	0.00206239	-1.49613	down
TraesCS2D01G145900	chr2D:87739537-87742968	287	49	2.44227	0.33184	5.80848e-05	-2.49043	down	295	80	2.46557	0.716135	5.59184e-05	-1.83017	down
TraesCS2D01G146500	chr2D:87806089-87807543	1139	324	50.1812	13.0085	0.00848484	-1.80571	down	718	210	43.267	12.6438	5.87666e-05	-1.74561	down
Trans_newGene_7982	chr2D:94712824-94716950	623	3	8.85977	0.047058	0	-6.82389	down	239	13	2.59652	0.1628	2.66454e-15	-3.90026	down
TraesCS2D01G151500	chr2D:94868486-94870075	734	0	17.7904	0	0	-8.19038	down	196	11	6.04902	0.362233	6.58362e-14	-3.80995	down
TraesCS2D01G152000	chr2D:95413436-95415857	49	367	1.09221	6.85914	2.42461e-06	2.84241	up	83	293	1.87897	7.16432	7.97278e-05	1.79522	up
Trans_newGene_7984	chr2D:96623481-96628093	138	0	1.908	0	1.79057e-12	-5.80044	down	71	18	0.79532	0.221191	0.0054903	-1.8012	down
TraesCS2D01G154500	chr2D:97637918-97640126	739	33	19.2365	0.797737	3.53717e-13	-4.38373	down	252	48	9.18275	1.75176	3.15105e-07	-2.30733	down
TraesCS2D01G021500	chr2D:9882847-9884620	1700	282	29.9608	4.42873	1.34513e-05	-2.58106	down	1286	5870	27.3875	129.171	8.04429e-08	2.20104	up
TraesCS3A01G129800	chr3A:107047804-107048661	192	11	13.3912	0.711428	5.37413e-09	-3.84662	down	70	8	6.74219	0.849319	1.34003e-05	-2.71042	down
TraesCS3A01G130800	chr3A:107619252-107620747	6	115	0.138023	4.96288	1.14105e-07	3.78569	up	9	183	0.650469	10.1077	2.66454e-14	3.95677	up
TraesCS3A01G131200	chr3A:107756072-107757091	45	402	3.10885	26.3411	2.50009e-07	3.08957	up	12	102	1.1491	9.09285	3.0359e-07	2.81255	up
TraesCS3A01G017100	chr3A:10951562-10954096	0	150	1.05036e-18	1.16458	4.82281e-13	5.91866	up	29	226	0.253228	2.06442	6.84135e-10	2.84868	up
TraesCS3A01G132700	chr3A:109868215-109869155	694	3872	55.1363	292.171	4.63223e-05	2.47578	up	407	77	44.1982	8.32706	4.1453e-08	-2.34342	down
TraesCS3A01G135700	chr3A:113340907-113342475	137	1	5.05917	0.0620533	1.38647e-11	-5.30821	down	111	35	5.68503	1.77654	0.00641343	-1.57039	down
TraesCS3A01G019900	chr3A:11891556-11895320	434	1909	3.55357	12.8189	0.000773378	2.1306	up	703	180	5.42535	1.45111	4.85866e-06	-1.93422	down
TraesCS3A01G021800	chr3A:12438692-12441175	9	253	0.256695	6.551	1.52336e-11	4.47106	up	7	68	0.308162	2.84331	6.69654e-06	2.82898	up
TraesCS3A01G144700	chr3A:127191944-127197810	1639	429	16.1373	4.37277	0.00380203	-1.92753	down	1342	332	12.6309	3.27262	1.6178e-06	-1.99191	down
TraesCS3A01G147300	chr3A:128581737-128586676	6	207	0.171782	4.15298	1.95431e-11	4.61987	up	23	138	0.617555	3.8633	1.06525e-06	2.44787	up
TraesCS3A01G147700	chr3A:130836440-130841460	201	941	3.59883	12.891	0.00033265	2.21287	up	398	143	5.95112	2.12542	0.00267098	-1.44404	down
Trans_newGene_9316	chr3A:130849196-130850805	260	36	3.26123	0.36011	7.5488e-06	-2.7687	down	179	58	1.97532	0.679424	0.00225596	-1.56298	down
TraesCS3A01G025300	chr3A:13409442-13411061	13536	56	383.388	1.41385	0	-7.85389	down	5638	1677	199.913	61.5662	0.000120905	-1.73418	down
TraesCS3A01G152500	chr3A:142923185-142924937	1019	82	30.8027	2.17715	6.02922e-10	-3.59526	down	2189	150	93.7449	6.42319	0	-3.82681	down
TraesCS3A01G152700	chr3A:143017406-143023439	122	1	3.77663	0.0497413	8.08142e-11	-5.14411	down	366	2	15.8449	0.0921928	0	-6.17391	down
Trans_newGene_8958	chr3A:144143369-144144762	0	67	0	8.23215	6.03103e-08	4.78518	up	20	85	2.99176	13.652	0.000905739	1.94436	up
TraesCS3A01G153300	chr3A:144148977-144152018	420	1665	7.98172	28.1741	0.00251798	1.98061	up	458	131	10.8821	3.31829	6.08553e-05	-1.76884	down
TraesCS3A01G155000	chr3A:146772962-146780121	133	33	4.97532	1.09849	0.0067216	-1.93176	down	82	1	4.26655	0.080199	1.06529e-10	-4.37433	down
Trans_newGene_8971	chr3A:163799867-163801970	128	1079	1.49913	9.47872	1.45888e-07	3.0507	up	222	1301	2.485	15.1776	1.97927e-10	2.5477	up
Trans_newGene_9330	chr3A:165098488-165099926	6	88	0.23207	2.83349	3.77789e-06	3.4091	up	80	23	2.98568	0.880196	0.00906658	-1.65933	down
TraesCS3A01G166300	chr3A:171137307-171139760	581	89	7.4094	1.31834	6.88248e-06	-2.6726	down	921	234	15.4662	3.65353	3.33677e-06	-1.94947	down
Trans_newGene_8975	chr3A:175850004-175854174	115	541	0.457874	1.60084	0.000357051	2.20941	up	270	722	0.859599	2.43386	0.00278164	1.422	up
TraesCS3A01G169500	chr3A:177687055-177693846	47	473	0.900632	7.26023	4.05146e-08	3.26339	up	89	622	1.60347	11.8061	1.71148e-11	2.77611	up
TraesCS3A01G169600	chr3A:177702706-177704082	20	251	0.328255	3.31216	2.59538e-08	3.49274	up	29	185	0.464773	3.16637	6.05611e-08	2.56415	up
TraesCS3A01G003600	chr3A:1896509-1898746	29	124	0.243448	0.806185	0.00480829	2.00498	up	45	248	0.341569	1.98272	1.01525e-07	2.39742	up
TraesCS3A01G175400	chr3A:195188922-195189721	176	883	11.4593	55.9344	0.000145586	2.31043	up	33	334	2.96956	29.3108	3.45279e-13	3.23649	up
TraesCS3A01G035300	chr3A:19521077-19521862	854	167	79.667	14.5105	0.000116057	-2.33702	down	369	110	45.35	13.0153	0.000164772	-1.70523	down
TraesCS3A01G175700	chr3A:195463022-195471869	22	135	0.118812	0.526779	0.000208895	2.48754	up	39	219	0.164836	0.966484	1.45334e-07	2.41259	up
TraesCS3A01G037600	chr3A:20325466-20329732	354	64	8.53047	1.30575	8.08311e-05	-2.4221	down	239	69	6.53062	1.98859	0.000238043	-1.73491	down
TraesCS3A01G037700	chr3A:20334789-20337150	838	91	21.1226	1.91536	5.25281e-08	-3.16792	down	316	1396	9.0119	43.2016	1.43582e-07	2.14569	up
Trans_newGene_9357	chr3A:204837921-204839012	31	324	0.849233	6.80259	7.07005e-08	3.28402	up	93	484	2.03229	11.2308	2.04763e-08	2.35488	up
TraesCS3A01G039200	chr3A:20841764-20844637	6	293	0.0589935	2.17206	7.04992e-14	5.11603	up	154	3633	1.26503	32.0586	0	4.54596	up
TraesCS3A01G040100	chr3A:21064247-21072208	271	11	0.691376	0.0325857	2.74014e-11	-4.33834	down	258	858	0.717552	2.21217	6.11997e-05	1.73484	up
Trans_newGene_8892	chr3A:21217744-21227012	40848	0	89.7729	0	0	-13.9839	down	9890	214	20.7199	0.468668	0	-5.49694	down
TraesCS3A01G183800	chr3A:213256243-213259511	10425	16	185.976	0.155973	0	-9.13699	down	1191	168	25.2037	3.43923	3.71592e-12	-2.79002	down
TraesCS3A01G043400	chr3A:23641155-23643923	143	25	0.861216	0.120268	0.000321856	-2.40261	down	21	83	0.11288	0.469266	0.0019888	1.85006	up
TraesCS3A01G044000	chr3A:23839357-23846830	707	44	19.9076	1.29414	3.3891e-11	-3.93088	down	912	106	31.5375	3.909	6.25056e-14	-3.05545	down
TraesCS3A01G044200	chr3A:23866068-23867889	239	18	9.20818	0.752071	1.85427e-08	-3.55695	down	157	43	7.55983	2.12549	0.000405796	-1.78388	down
TraesCS3A01G044400	chr3A:23900756-23903079	4	594	0.0514855	8.38703	0	6.51526	up	3	61	0.0572805	1.27742	5.46246e-07	3.40744	up
TraesCS3A01G044700	chr3A:24037088-24038485	490	0	12.4084	0	0	-7.60984	down	136	28	4.48228	0.979306	2.21717e-05	-2.1494	down
TraesCS3A01G191700	chr3A:244482510-244484525	917	20970	23.9101	476.458	1.19904e-14	4.51147	up	2745	566	75.5933	16.8591	2.43863e-08	-2.25848	down
TraesCS3A01G046000	chr3A:24611637-24679154	8033	369	677.977	28.1163	2.30926e-14	-4.43487	down	6545	33	696.211	3.46257	0	-7.49104	down
Trans_newGene_8893	chr3A:24751052-24753313	751	156	11.4951	2.0448	0.000245938	-2.24897	down	674	168	10.3067	2.56726	3.0126e-06	-1.97153	down
Trans_newGene_8894	chr3A:24758804-24760188	22970	323	751.436	9.57677	0	-6.14101	down	10764	2418	395.677	94.517	3.56729e-07	-2.13963	down
TraesCS3A01G048500	chr3A:25906096-25909354	124	457	2.63901	6.95881	0.00510201	1.86075	up	179	23	3.48039	0.491453	7.10568e-09	-2.7912	down
TraesCS3A01G050100	chr3A:26410325-26429236	218	27	1.73322	0.159251	3.84718e-06	-2.90109	down	147	841	1.08265	6.56074	6.93687e-10	2.50477	up
TraesCS3A01G050800	chr3A:27007778-27010811	223	7	4.15845	0.11463	1.70662e-11	-4.56595	down	243	30	4.52899	0.61446	3.38836e-10	-2.88254	down
Trans_newGene_9007	chr3A:271637442-271640251	22	510	0.355963	5.17003	1.12754e-12	4.3855	up	35	280	0.332491	3.06906	8.8159e-11	2.90679	up
TraesCS3A01G195300	chr3A:279435503-279436947	564	2045	9.56594	28.305	0.00728829	1.85368	up	574	1473	10.0843	27.2447	0.00600854	1.36816	up
Trans_newGene_9385	chr3A:307079184-307083573	375	99	2.33839	0.46777	0.00415499	-1.89477	down	421	152	1.97592	0.741878	0.00274756	-1.43823	down
TraesCS3A01G055500	chr3A:32145921-32149274	6520	462	180.803	10.1481	3.68756e-11	-3.81161	down	10818	154	287.415	3.78353	0	-6.09306	down
TraesCS3A01G060500	chr3A:36381132-36388021	3380	36	34.7861	0.33374	0	-6.4563	down	737	76	10.7966	1.21673	8.54872e-15	-3.21331	down
TraesCS3A01G207900	chr3A:366632734-366635140	1483	11085	42.3136	286.922	1.10346e-06	2.8999	up	2103	759	69.3672	25.7846	0.00267709	-1.4533	down
TraesCS3A01G208800	chr3A:370233646-370240949	88	921	0.847905	7.32139	7.94851e-09	3.35082	up	120	22	1.07838	0.194677	1.19488e-05	-2.28271	down
TraesCS3A01G209800	chr3A:374446026-374446912	122	787	6.18072	34.8963	6.44751e-06	2.66458	up	68	839	4.00884	53.5951	0	3.57942	up
TraesCS3A01G215400	chr3A:392802182-392804206	583	104	9.00383	1.82808	4.43197e-05	-2.45858	down	197	40	3.62994	0.812103	2.70407e-06	-2.2028	down
TraesCS3A01G068500	chr3A:41046532-41051871	8	151	0.0650034	0.392869	1.57415e-08	3.86705	up	44	223	0.129691	0.682957	6.58126e-07	2.27642	up
TraesCS3A01G068600	chr3A:41064235-41065650	83	0	0.81802	2.98622e-10	3.33816e-09	-5.08401	down	59	0	0.488061	0.00597463	1.17256e-08	-4.32705	down
TraesCS3A01G222100	chr3A:414814145-414820664	3081	51	24.38	0.280935	0	-5.84832	down	446	171	2.9164	1.19806	0.00632744	-1.35411	down
TraesCS3A01G223700	chr3A:418759973-418770644	700	5192	2.84677	15.708	9.09721e-07	2.88638	up	1270	489	3.9814	1.58333	0.00642602	-1.35814	down
TraesCS3A01G225100	chr3A:421719298-421722510	560	3	11.1261	0.0680856	0	-6.67074	down	144	8	3.67143	0.210361	5.57931e-12	-3.71934	down
TraesCS3A01G226100	chr3A:423671659-423672366	116	672	11.7944	66.1525	2.73166e-05	2.50872	up	39	187	5.42249	24.241	3.55695e-06	2.1881	up
TraesCS3A01G230000	chr3A:430330355-430524642	7499	152404	290.186	6147.53	2.52687e-13	4.3446	up	5943	1460	238.39	61.0363	1.98864e-06	-2.00967	down
TraesCS3A01G231100	chr3A:431127911-431128882	25	3636	7.05854	326.753	0	7.04666	up	13	660	2.24722	74.8176	0	5.37787	up
TraesCS3A01G236200	chr3A:441154518-441155816	144	798	5.63566	27.7492	4.39233e-05	2.44983	up	67	11	3.60897	0.602091	0.000265709	-2.30386	down
Trans_newGene_9440	chr3A:444648932-444650307	133	1004	4.19496	29.629	7.00365e-07	2.89279	up	102	1142	4.69604	52.2324	0	3.45896	up
TraesCS3A01G072900	chr3A:45083623-45086112	24	543	0.158879	2.75312	1.11389e-12	4.36241	up	58	553	0.327636	3.27368	3.06422e-14	3.19944	up
TraesCS3A01G074600	chr3A:46603849-46605074	422	5869	33.0739	540.634	4.63115e-11	3.78983	up	438	1823	33.8349	359.319	5.12439e-07	2.06286	up
TraesCS3A01G256400	chr3A:478253673-478257282	260	13540	4.18692	202.99	0	5.68892	up	866	207	16.7585	3.98869	1.00748e-06	-2.03539	down
TraesCS3A01G260100	chr3A:482927746-482928830	2690	124	130.821	5.59252	3.68594e-14	-4.4115	down	955	267	60.3665	17.0513	2.17507e-05	-1.81358	down
TraesCS3A01G260200	chr3A:482935995-482937065	1349	277	66.2567	12.4681	0.000208172	-2.27355	down	462	152	28.7625	9.6193	0.000613222	-1.57136	down
TraesCS3A01G261400	chr3A:484627426-484632341	81	587	0.840738	5.10919	1.83277e-06	2.81933	up	129	535	1.22775	5.73797	1.43881e-06	2.0395	up
TraesCS3A01G262000	chr3A:484720518-484723172	4	163	0.312412	6.15611	7.94449e-11	4.6657	up	23	362	1.40482	20.027	0	3.81966	up
TraesCS3A01G268800	chr3A:495072080-495074818	1216	185	15.3501	2.02016	4.28581e-06	-2.7	down	1454	6007	23.2457	98.4625	8.78892e-07	2.05757	up
TraesCS3A01G272800	chr3A:501928973-501943676	106	1725	0.356979	4.43365	5.5892e-12	3.99265	up	108	1007	0.331818	3.2175	3.21965e-15	3.19788	up
TraesCS3A01G274100	chr3A:502841064-502843274	1146	60	34.3896	1.54189	9.31144e-13	-4.19928	down	731	11	25.8521	0.429309	0	-5.69247	down
TraesCS3A01G275400	chr3A:505029918-505035319	45	178	1.69702	6.94734	0.00512217	1.92552	up	33	125	1.13158	6.1464	0.000469814	1.84034	up
TraesCS3A01G276100	chr3A:505716626-505722812	189	1042	2.32356	9.67625	4.40316e-05	2.44726	up	73	318	0.828312	3.79943	1.99893e-06	2.0903	up
TraesCS3A01G276200	chr3A:506227794-506231801	3240	464	34.6939	4.47827	1.91434e-06	-2.7971	down	1148	3462	13.9358	42.9703	0.000520099	1.60316	up
TraesCS3A01G078400	chr3A:50726519-50728028	151	12	6.65747	0.546057	3.3026e-07	-3.40219	down	134	390	8.15005	23.9152	0.00102714	1.53289	up
TraesCS3A01G280000	chr3A:509375867-509377717	888	0	21.2536	0	0	-8.4643	down	67	15	1.89992	0.46246	0.00280705	-1.94278	down
TraesCS3A01G280600	chr3A:509547908-509550911	6	4364	0.17906	114.963	0	9.00118	up	4	256	0.161932	9.16861	0	5.20392	up
TraesCS3A01G280700	chr3A:509564180-509567642	0	2575	0	27.1514	0	9.99756	up	0	180	0	2.19719	0	5.90018	up
TraesCS3A01G281800	chr3A:510597078-510598980	420	2372	10.751	53.4359	3.39379e-05	2.49054	up	336	119	7.8121	2.92848	0.00254306	-1.46075	down
Trans_newGene_9470	chr3A:510665233-510667552	61	0	0.501993	0	2.02138e-07	-4.65496	down	149	0	0.935347	0	0	-5.6195	down
TraesCS3A01G283600	chr3A:512274590-512317896	8284	679	137.71	10.143	4.34383e-10	-3.60394	down	12169	4361	262.738	94.8154	0.00771085	-1.46655	down
TraesCS3A01G286100	chr3A:514493813-514499622	113	521	2.41918	12.5271	0.000455124	2.18009	up	91	312	1.4483	2.70425	0.000110734	1.75676	up
TraesCS3A01G287500	chr3A:515861206-515862033	2231	317	161.771	22.3186	1.60993e-06	-2.80534	down	1832	46	177.274	4.41445	0	-5.21173	down
TraesCS3A01G287700	chr3A:515913124-515915645	83	1	4.20924	0.170248	2.02852e-08	-4.60208	down	72	4	4.50421	0.370124	1.29493e-07	-3.39658	down
TraesCS3A01G290100	chr3A:519082738-519086028	976	0	27.6947	0	0	-8.60025	down	230	1	8.63964	0.0292704	0	-5.82812	down
TraesCS3A01G292700	chr3A:523545824-523552708	335	0	0.982828	0.00208895	0	-7.06463	down	0	474	4.46954e-05	1.23041	0	7.282	up
TraesCS3A01G297100	chr3A:531701229-531897521	4228	167	97.0553	3.88303	1.9984e-15	-4.6413	down	2986	437	88.1892	12.8888	3.82039e-12	-2.75064	down
TraesCS3A01G083000	chr3A:53553465-53556099	52	468	2.90937	23.8507	1.66994e-07	3.10937	up	133	42	7.27929	2.66296	0.00371041	-1.58123	down
Trans_newGene_9273	chr3A:54451017-54457564	71	0	0.19788	2.12568e-12	2.80449e-08	-4.86589	down	83	22	0.200357	0.0557229	0.00382041	-1.76693	down
Trans_newGene_9487	chr3A:546413153-546414260	7	404	0.441067	20.8693	8.88178e-16	5.41602	up	4	120	0.377341	9.91027	1.67721e-12	4.13003	up
TraesCS3A01G307900	chr3A:546417033-546418201	13	1692	0.747156	92.6392	0	6.77048	up	6	243	0.723926	20.7956	0	4.77132	up
TraesCS3A01G308100	chr3A:546571639-546574365	415	99	7.43618	1.58204	0.00141769	-2.04007	down	274	785	6.52439	18.8304	0.000889417	1.52122	up
TraesCS3A01G084400	chr3A:54658313-54659969	56	328	1.87814	10.255	4.74476e-05	2.49771	up	57	10	2.43715	0.478062	0.00136742	-2.18819	down
TraesCS3A01G308600	chr3A:546699330-546703280	187	1237	46.3083	274.177	3.91876e-06	2.70935	up	103	8	30.3897	3.02825	9.88333e-09	-3.24794	down
TraesCS3A01G319100	chr3A:561090243-561119824	1286	219	6.51715	1.18932	1.90807e-05	-2.5402	down	2221	228	8.61584	1.01133	2.22045e-16	-3.25356	down
TraesCS3A01G320100	chr3A:562869995-562874933	2163	154	24.0259	1.22326	4.68282e-11	-3.79028	down	1023	246	11.0625	2.76579	1.00497e-06	-2.02929	down
TraesCS3A01G321900	chr3A:565463908-565465421	2078	20077	191.24	2077.88	2.74744e-08	3.27071	up	2484	576	177.957	40.8887	3.7663e-07	-2.08938	down
TraesCS3A01G325600	chr3A:570795409-570798135	9	106	0.0765999	0.702667	4.19982e-06	3.2356	up	21	218	0.187531	1.98561	1.21457e-11	3.21103	up
TraesCS3A01G327300	chr3A:572325909-572330638	286	45	2.18225	0.163363	2.43197e-05	-2.60203	down	162	1901	1.18749	15.2053	0	3.54101	up
TraesCS3A01G328600	chr3A:574011181-574013092	6	154	0.117947	2.27075	1.78691e-09	4.19913	up	7	69	0.148988	1.42621	5.21999e-06	2.84913	up
TraesCS3A01G332500	chr3A:577064945-577067342	954	4029	29.4034	134.312	0.0016623	2.07546	up	395	154	15.9773	6.09101	0.00853336	-1.32846	down
TraesCS3A01G333300	chr3A:578872638-578875567	45	519	0.643598	6.57064	5.83581e-09	3.45608	up	43	197	0.656289	3.13887	5.40692e-06	2.13111	up
TraesCS3A01G338600	chr3A:585036744-585039954	210	29	2.65967	0.311402	1.27418e-05	-2.75321	down	307	83	3.21255	0.889398	4.86054e-05	-1.83592	down
Trans_newGene_9120	chr3A:585329738-585334411	11542	732	55.9502	2.70802	6.50213e-12	-3.97426	down	13857	1024	56.4467	4.38234	0	-3.74106	down
TraesCS3A01G340700	chr3A:587884090-587884830	36	222	2.98921	17.4888	5.52865e-05	2.54312	up	36	1	3.68882	0.18305	0.000180646	-3.25221	down
TraesCS3A01G092800	chr3A:58836106-58839191	3739	705	81.0664	13.8831	9.00798e-05	-2.40278	down	891	169	27.1453	5.12797	6.73742e-09	-2.36419	down
TraesCS3A01G344500	chr3A:594014205-594032525	11	113	0.134746	0.938199	7.54187e-06	3.09485	up	26	100	0.285101	1.13214	0.00106224	1.83806	up
TraesCS3A01G346700	chr3A:595961552-595966846	6100	268	253.069	9.64861	1.07692e-14	-4.49559	down	1365	105	69.9197	5.01726	0	-3.64891	down
TraesCS3A01G348600	chr3A:597266711-597268605	47	1096	1.76828	37.348	5.73985e-14	4.47137	up	23	253	1.06269	11.4619	1.11822e-12	3.30802	up
TraesCS3A01G350900	chr3A:599411709-599415622	128	653	2.90123	12.6167	0.000129091	2.32836	up	248	773	5.8596	19.1058	0.000207483	1.64123	up
TraesCS3A01G357400	chr3A:605179486-605180272	142	9	6.78444	0.426869	8.64151e-08	-3.6489	down	110	18	6.1488	1.10102	6.24303e-06	-2.4113	down
TraesCS3A01G360500	chr3A:608340319-608341551	1266	6056	102.19	480.703	0.000423987	2.25582	up	292	48	27.7628	4.56344	1.2831e-08	-2.51748	down
TraesCS3A01G363400	chr3A:611944033-611952153	7676	1903	121.123	27.7235	0.00390602	-2.01064	down	6099	506	96.572	8.74151	0	-3.5701	down
TraesCS3A01G363600	chr3A:611951352-611954728	83	0	1.36351	0	3.33816e-09	-5.08401	down	58	1	0.994654	0.0333983	9.65172e-08	-3.8963	down
TraesCS3A01G364200	chr3A:613167340-613171199	1222	45	46.8816	1.83493	4.66294e-15	-4.6875	down	1179	380	35.2743	12.1683	0.000304231	-1.6124	down
TraesCS3A01G367600	chr3A:616492028-616493242	119	1092	5.22964	44.1138	4.36822e-08	3.17102	up	14	73	0.897669	4.32933	0.000378798	2.16706	up
TraesCS3A01G368800	chr3A:619098358-619099761	167	22	6.61757	0.787981	1.64827e-05	-2.78936	down	82	369	4.44939	19.0183	7.24168e-07	2.14171	up
TraesCS3A01G375400	chr3A:624715750-624716957	40	451	2.5342	25.5776	1.10661e-08	3.41491	up	72	318	5.7526	25.618	1.57528e-06	2.10938	up
TraesCS3A01G376100	chr3A:625038895-625040256	70	455	4.17087	34.0202	9.35316e-06	2.65736	up	47	613	4.39536	50.6369	0	3.63366	up
TraesCS3A01G377600	chr3A:627275635-627277823	1270	16843	32.2193	355.446	1.40489e-10	3.7266	up	2341	603	67.2485	18.405	3.83575e-06	-1.9382	down
TraesCS3A01G381000	chr3A:631301870-631304101	1408	34992	64.2055	1469.59	3.21965e-15	4.63283	up	2414	248	138.167	14.3204	3.33067e-16	-3.25386	down
TraesCS3A01G390700	chr3A:638926621-638928483	40	233	0.660717	3.30728	8.88797e-05	2.4696	up	164	29	3.40137	0.618068	1.05381e-06	-2.36829	down
TraesCS3A01G391000	chr3A:639020102-639025313	1272	159	13.0945	1.20207	2.80642e-07	-2.98016	down	852	169	7.48166	1.55979	1.9396e-08	-2.29985	down
TraesCS3A01G394300	chr3A:641872483-641876046	696	168	19.4922	4.16937	0.00138536	-2.03435	down	402	101	13.2788	3.42646	7.91812e-06	-1.94749	down
TraesCS3A01G394700	chr3A:642158358-642160448	124	798	5.28947	35.7286	6.59913e-06	2.66156	up	64	174	4.42122	9.62826	0.00847031	1.41331	up
TraesCS3A01G397000	chr3A:644665910-644667693	13	77	0.284316	1.36245	0.00177108	2.35709	up	119	20	2.79924	0.657476	4.73535e-06	-2.39091	down
TraesCS3A01G399000	chr3A:646127649-646131495	4574	19167	50.0991	163.156	0.00399448	2.06649	up	6598	53560	69.5636	606.423	4.70735e-14	3.03374	up
TraesCS3A01G401400	chr3A:647448819-647453471	9	156	0.0534687	2.04026	2.29489e-08	3.78229	up	29	191	0.368063	2.81543	3.05071e-08	2.60946	up
TraesCS3A01G401900	chr3A:647497478-647510212	4445	113	182.55	5.11169	0	-5.26677	down	2492	799	139.223	49.2599	0.000337054	-1.62402	down
TraesCS3A01G402200	chr3A:647700014-647704365	54	291	0.645109	2.92564	0.000137768	2.3766	up	90	9	1.11528	0.111691	3.72355e-07	-2.93454	down
TraesCS3A01G404500	chr3A:649544399-649548495	529	2843	7.43546	33.4269	6.89056e-05	2.42049	up	508	162	7.06001	2.4088	0.000340798	-1.61727	down
TraesCS3A01G406800	chr3A:651648817-651650400	31	220	1.02895	6.34664	1.37476e-05	2.73079	up	20	101	0.826877	4.24689	6.10639e-05	2.1852	up
TraesCS3A01G407500	chr3A:652774851-652778728	520	1	4.92365	0.0140143	0	-7.21321	down	228	0	1.91704	0.00275359	0	-6.22301	down
TraesCS3A01G407800	chr3A:652830385-652831599	88	20	3.2161	0.667702	0.00825558	-2.00696	down	87	17	4.03571	0.815703	0.000183627	-2.15344	down
TraesCS3A01G414300	chr3A:657943109-657948311	33	1064	0.119585	23.4646	6.66134e-16	4.90808	up	17	100	0.350431	0.481174	1.36537e-05	2.37203	up
TraesCS3A01G415900	chr3A:658841136-658843755	816	200	19.7604	5.1477	0.00162709	-2.01495	down	688	165	20.2587	5.08939	1.37429e-06	-2.02658	down
TraesCS3A01G420200	chr3A:661927155-661934592	366	1	2.19982	0.00629394	0	-6.70947	down	156	11	0.871394	0.0664272	1.90125e-11	-3.48638	down
TraesCS3A01G422100	chr3A:663435578-663439526	24328	1589	307.345	17.2646	1.43506e-11	-3.93429	down	6440	1969	86.3963	28.1472	0.000230998	-1.69477	down
TraesCS3A01G424800	chr3A:667351694-667354896	542	148	5.94113	1.41521	0.0052691	-1.85502	down	509	92	5.13603	1.03249	8.29125e-09	-2.41614	down
TraesCS3A01G428700	chr3A:671764192-671766038	257	2987	10.0645	104.213	8.40125e-10	3.52599	up	69	226	3.4674	11.4411	0.000440995	1.6811	up
Trans_newGene_8934	chr3A:67418052-67419189	384	93	19.5806	5.01473	0.00172613	-2.01665	down	336	79	22.0482	5.10897	3.82509e-06	-2.03356	down
TraesCS3A01G435000	chr3A:677140273-677172513	697	125	40.4706	5.96183	4.29258e-05	-2.45563	down	354	74	23.8345	3.03744	4.15117e-07	-2.19887	down
TraesCS3A01G435200	chr3A:678314111-678316624	113	400	0.768672	2.11057	0.00783962	1.80091	up	16	96	0.101096	0.618165	1.51713e-05	2.38857	up
TraesCS3A01G437700	chr3A:681342398-681343859	895	13182	38.5708	503.528	2.1705e-11	3.87676	up	613	4150	38.1606	257.173	2.46247e-12	2.76624	up
TraesCS3A01G448400	chr3A:688578180-688580801	737	0	12.4234	0	0	-8.19624	down	323	23	5.02742	0.390615	2.88658e-15	-3.6318	down
TraesCS3A01G452100	chr3A:690193478-690195192	196	1029	5.2954	25.6012	8.16482e-05	2.37741	up	148	447	5.53668	17.0305	0.000502998	1.58797	up
TraesCS3A01G453000	chr3A:691040472-691045587	42	376	0.292761	2.0141	2.83441e-07	3.0878	up	28	144	0.175303	0.931692	5.62286e-06	2.25504	up
TraesCS3A01G458200	chr3A:695510455-695513473	94	9	2.4666	0.200283	1.8477e-05	-3.06654	down	98	26	2.6202	0.730149	0.00183546	-1.78504	down
TraesCS3A01G471700	chr3A:703170734-703172019	262	47	12.2851	2.23162	0.000113226	-2.41726	down	38	0	2.52104	0	1.8123e-05	-3.73152	down
TraesCS3A01G471900	chr3A:703203826-703205031	9044	304	446.768	14.7597	1.11022e-16	-4.8833	down	3414	326	230.551	21.6135	0	-3.36304	down
Trans_newGene_9552	chr3A:703646177-703647731	4	290	0.118754	5.85149	7.43849e-15	5.48722	up	8	58	0.23672	1.93973	0.00019947	2.4739	up
TraesCS3A01G473900	chr3A:704966251-704974558	49	5	0.5157	0.045596	0.00110423	-2.7761	down	77	8	0.791222	0.089877	2.61342e-06	-2.84236	down
Trans_newGene_8937	chr3A:70721016-70724474	20	99	0.133398	0.500532	0.00269451	2.17242	up	29	136	0.167654	0.806214	2.4672e-05	2.12868	up
TraesCS3A01G478500	chr3A:710770989-710772437	210	1244	8.91449	50.738	1.7053e-05	2.55223	up	278	2907	13.8952	152.384	0	3.38521	up
TraesCS3A01G478600	chr3A:710782498-710784218	9	119	0.462126	3.38144	9.45401e-07	3.39883	up	1	46	0.0477999	1.58014	3.80385e-06	3.59652	up
Trans_newGene_9197	chr3A:710830045-710832011	65	313	0.883111	3.1702	0.000410974	2.22432	up	84	521	0.864642	5.73246	4.34005e-10	2.60239	up
TraesCS3A01G480200	chr3A:711259760-711261189	156	9337	6.70803	377.436	0	5.8806	up	81	4813	4.47464	267.217	0	5.85299	up
TraesCS3A01G480300	chr3A:711285413-711286515	17	2137	0.689404	79.0148	0	6.77609	up	4	1243	0.196962	60.9206	0	7.46991	up
TraesCS3A01G480400	chr3A:711296439-711297528	115	1086	5.54621	49.3718	2.91678e-08	3.21137	up	218	4266	14.3159	281.317	0	4.28447	up
TraesCS3A01G481500	chr3A:712545000-712546566	538	5759	20.8466	197.095	3.28306e-09	3.41403	up	729	9283	33.1517	440.08	0	3.67825	up
TraesCS3A01G481600	chr3A:712552564-712553912	113	558	4.22885	19.5143	0.00020239	2.27861	up	16	425	0.787419	20.9521	0	4.49995	up
TraesCS3A01G483100	chr3A:713622243-713623891	36	2070	1.23315	62.2931	0	5.74958	up	53	2261	2.46099	104.869	0	5.34821	up
TraesCS3A01G484900	chr3A:714414983-714423178	1291	5	17.4625	0.0676116	0	-7.42609	down	421	124	6.43957	1.99898	0.000111852	-1.72553	down
TraesCS3A01G486400	chr3A:714643392-714647872	2	58	0.0197608	0.213513	8.31234e-06	3.74261	up	23	83	0.098667	0.357431	0.00450426	1.73501	up
TraesCS3A01G488200	chr3A:716097386-716098202	153	0	8.55037	0	3.52052e-13	-5.94676	down	40	2	2.57507	0.195566	0.000156108	-3.07547	down
Trans_newGene_9565	chr3A:717725288-717730636	603	1	2.89693	0.00804274	0	-7.4259	down	155	23	0.639081	0.0968314	1.51817e-07	-2.5873	down
TraesCS3A01G492300	chr3A:719346687-719349150	2634	23	33.9555	0.269808	0	-6.69079	down	497	59	8.24986	1.01377	1.45417e-12	-2.99706	down
TraesCS3A01G494000	chr3A:720228044-720232170	1666	33	18.144	0.312671	0	-5.55374	down	521	16	5.9128	0.24822	0	-4.76752	down
TraesCS3A01G495400	chr3A:721351238-721354727	906	16	15.6047	0.265915	0	-5.61626	down	255	29	6.25641	0.704121	6.16089e-11	-2.99553	down
TraesCS3A01G499600	chr3A:724540954-724544203	122	435	1.17406	3.64371	0.00715127	1.81296	up	125	1208	1.48337	15.2131	6.66134e-16	3.25429	up
TraesCS3A01G501600	chr3A:725553813-725554175	180	23	25.108	2.86781	9.65636e-06	-2.83829	down	15	87	2.36891	15.8157	4.35718e-05	2.32877	up
TraesCS3A01G502000	chr3A:725598945-725599431	585	110	43.6396	7.04433	8.29722e-05	-2.38444	down	68	406	5.34899	34.6281	2.4638e-09	2.53782	up
Trans_newGene_9208	chr3A:727645918-727646608	6	264	0.484156	17.181	3.93241e-13	4.96702	up	23	828	1.76584	71.6056	0	5.00647	up
TraesCS3A01G506000	chr3A:727877138-727878685	1045	5	35.7334	0.175397	0	-7.12177	down	351	84	15.7932	3.46869	4.62435e-06	-2.01068	down
TraesCS3A01G508600	chr3A:729690661-729691842	2369	3	79.5312	0.115734	0	-8.74657	down	426	15	18.6892	0.697058	0	-4.55672	down
TraesCS3A01G509900	chr3A:730207692-730328798	637	38777	26.6322	1328.23	0	5.92216	up	430	11711	19.7202	621.066	0	4.7707	up
TraesCS3A01G006700	chr3A:7311080-7389062	24	214	0.262555	2.58135	1.51579e-06	3.02928	up	49	1218	0.712001	18.7201	0	4.56417	up
TraesCS3A01G512400	chr3A:732042290-732045099	2021	44	27.5378	0.491043	0	-5.44283	down	1010	3454	14.0332	49.9194	4.22657e-05	1.78406	up
Trans_newGene_9572	chr3A:732066817-732069286	126	0	2.90493	0	7.32381e-12	-5.67166	down	207	7	4.77793	0.186017	1.11022e-16	-4.37029	down
TraesCS3A01G517100	chr3A:734151921-734152361	470	1727	93.5013	301.004	0.00594442	1.87192	up	792	2673	211.004	764.722	4.93523e-05	1.7642	up
TraesCS3A01G526800	chr3A:740349944-740356835	94	1	0.863302	0.0246456	3.61047e-09	-4.77664	down	125	30	0.716649	0.209265	0.000209479	-1.94053	down
TraesCS3A01G529300	chr3A:742874826-742877972	76	306	0.641971	2.03731	0.00256102	1.97421	up	121	1277	0.883878	9.81784	0	3.38	up
TraesCS3A01G531200	chr3A:744262305-744262626	0	356	0	678.464	0	7.15171	up	2	41	5.67914	161.284	8.81661e-05	3.12615	up
TraesCS3A01G531300	chr3A:744266482-744267043	1478	16237	169.871	1806.83	3.13079e-09	3.45533	up	212	5419	27.2567	728.163	0	4.66909	up
TraesCS3A01G531400	chr3A:744286759-744287340	445	5441	48.7545	577.049	3.80007e-10	3.60451	up	283	1360	34.9354	174.368	2.1393e-08	2.26558	up
TraesCS3A01G534500	chr3A:746313565-746352581	323	44	24.4061	2.9141	3.91491e-06	-2.80679	down	254	30	21.6484	2.90142	1.17464e-10	-2.94562	down
TraesCS3A01G535100	chr3A:746633568-746634505	373	47	20.9895	2.44898	1.19377e-06	-2.92277	down	665	154	48.9213	11.699	7.14615e-07	-2.07541	down
TraesCS3A01G535300	chr3A:746917293-746918594	262	1013	19.4037	71.7035	0.00299196	1.94076	up	5835	1648	503.474	142.868	4.21262e-05	-1.80882	down
TraesCS3A01G007200	chr3A:7469972-7474087	472	73	2.05941	0.254586	9.548e-06	-2.65152	down	265	99	1.0295	0.405802	0.00688262	-1.37996	down
TraesCS3A01G108900	chr3A:74781452-74786915	1745	6526	16.0842	46.4813	0.00864273	1.90145	up	1457	406	12.7701	3.79825	1.87821e-05	-1.82238	down
TraesCS3A01G008000	chr3A:7918329-7929285	119	477	0.572261	1.81548	0.00213825	1.98039	up	140	421	0.61682	1.96551	0.000571688	1.58061	up
TraesCS3A01G113900	chr3A:81475697-81479553	34137	3521	475.693	44.482	3.39591e-08	-3.27635	down	28950	8314	527.55	156.394	0.000200676	-1.78629	down
TraesCS3A01G009000	chr3A:8294546-8295904	6	95	0.225483	2.90643	1.43445e-06	3.51656	up	18	254	0.770655	10.6225	2.4758e-14	3.62053	up
TraesCS3A01G118300	chr3A:90293311-90294756	3188	75	128.818	2.68574	0	-5.36305	down	356	17	19.1518	0.906321	0	-4.1483	down
TraesCS3A01G120100	chr3A:93894155-93898086	42	279	0.660827	2.80619	1.58344e-05	2.66067	up	48	521	0.565384	6.12229	2.77556e-15	3.37181	up
TraesCS3A01G123000	chr3A:98840554-98846292	1835	209	12.1069	1.12549	6.5901e-08	-3.11889	down	1128	191	7.67542	1.36387	3.47166e-10	-2.52982	down
TraesCS3B01G024400	chr3B:10406614-10407459	226	0	15.0602	0	6.66134e-16	-6.50198	down	70	764	5.99377	63.6261	1.11022e-16	3.40481	up
TraesCS3B01G024500	chr3B:10562124-10573522	45	0	0.548202	0	7.85174e-06	-4.2363	down	23	1621	0.332594	24.0532	0	5.97305	up
TraesCS3B01G137400	chr3B:122826282-122827721	2080	18	82.1146	0.637247	0	-6.66506	down	152	2	7.86029	0.154853	3.33067e-16	-4.92306	down
TraesCS3B01G139600	chr3B:126000423-126004192	47	192	0.573789	1.87254	0.00352023	1.97381	up	58	409	0.705709	5.01168	8.86254e-11	2.76706	up
TraesCS3B01G141200	chr3B:127852416-127853363	257	60	18.4135	4.42918	0.0016315	-2.05343	down	200	61	20.2534	5.99859	0.000791271	-1.65125	down
TraesCS3B01G142200	chr3B:129436155-129442083	1270	119	8.979	0.721251	4.40379e-09	-3.38841	down	444	102	3.47871	0.836652	1.26737e-06	-2.07601	down
TraesCS3B01G144300	chr3B:132899799-132906578	3570	971	33.5679	6.6824	0.00785789	-1.87566	down	359	919	2.43553	7.55231	0.00553473	1.36179	up
TraesCS3B01G144800	chr3B:133199578-133205488	3641	1005	64.3658	8.3861	0.00933012	-1.85452	down	626	1753	9.03103	23.4513	0.0014635	1.49428	up
Trans_newGene_10494	chr3B:143072314-143073411	273	3442	14.8837	160.999	2.26598e-10	3.64407	up	23	137	1.67222	10.1689	1.22667e-06	2.43761	up
TraesCS3B01G151600	chr3B:143167516-143170655	307	1075	4.35773	40.3111	0.00872536	1.79961	up	278	37	6.62782	0.87258	4.45283e-10	-2.79734	down
TraesCS3B01G159500	chr3B:154434538-154440706	6	115	0.052953	0.560412	1.14105e-07	3.78569	up	101	30	0.618141	0.216839	0.00492097	-1.64121	down
TraesCS3B01G033500	chr3B:16078282-16079748	728	36	26.6002	1.27002	1.43163e-12	-4.2452	down	80	13	4.3317	0.695022	6.3996e-05	-2.35751	down
TraesCS3B01G034600	chr3B:16458069-16463281	52	258	0.47185	1.94517	0.000380743	2.25651	up	186	54	1.74535	0.540699	0.000500664	-1.71513	down
TraesCS3B01G166900	chr3B:166714941-166715756	431	1540	37.1188	122.259	0.00775698	1.83112	up	243	28	26.2334	3.09362	1.1289e-10	-2.97255	down
TraesCS3B01G167000	chr3B:166753906-166754610	158	3596	9.23651	192.363	1.34337e-14	4.48657	up	108	411	7.54577	29.9891	1.1337e-05	1.91136	up
TraesCS3B01G174400	chr3B:175758010-175762427	58	464	0.630816	4.73014	7.29391e-07	2.94643	up	212	63	2.73584	0.819576	0.000481357	-1.68972	down
TraesCS3B01G038700	chr3B:18567663-18568431	307	16	29.5872	1.48721	1.28984e-10	-4.06278	down	453	20	51.6711	2.35036	0	-4.29225	down
TraesCS3B01G179500	chr3B:187438198-187441063	1428	3	41.8222	0.0939845	0	-8.0173	down	4369	97	181.151	4.01422	0	-5.43603	down
TraesCS3B01G180200	chr3B:187817798-187820998	232	3	1.34495	0.0171717	7.53841e-14	-5.40855	down	163	31	0.925357	0.18826	2.91442e-06	-2.27234	down
TraesCS3B01G181300	chr3B:189488773-189490612	140	1246	5.11049	40.2591	6.22057e-08	3.13097	up	414	6	20.3658	0.336914	0	-5.51059	down
TraesCS3B01G040800	chr3B:20319640-20321615	36	145	0.745236	1.48203	0.00587985	1.93719	up	38	411	0.456332	5.19792	1.78746e-14	3.34615	up
TraesCS3B01G192400	chr3B:206193004-206197327	4549	25217	79.8365	351.771	0.00012323	2.47012	up	9581	3238	140.274	50.9692	0.00217676	-1.55089	down
TraesCS3B01G193000	chr3B:207301368-207305695	63	966	0.279766	5.39413	3.17888e-11	3.88575	up	210	896	1.29767	6.1433	4.12466e-07	2.09022	up
TraesCS3B01G041900	chr3B:20840940-20843220	807	3387	22.0384	89.2828	0.00166394	2.06594	up	1065	337	28.5755	11.1441	0.000217938	-1.63787	down
TraesCS3B01G002500	chr3B:2143683-2146324	6	436	0.340998	18.3099	1.11022e-16	5.68542	up	6	116	0.378103	6.94367	5.35499e-11	3.72403	up
TraesCS3B01G042700	chr3B:22100490-22101538	330	0	23.0646	0	0	-7.0431	down	143	5	13.4773	0.484964	1.54876e-13	-4.16574	down
Trans_newGene_10409	chr3B:22369901-22373034	117	0	1.03127	0	2.26507e-11	-5.56692	down	285	916	2.12636	7.15993	0.000112914	1.68691	up
Trans_newGene_10898	chr3B:22424480-22431849	0	148	0	0.668307	5.96412e-13	5.89962	up	42	643	0.223179	3.55186	0	3.85396	up
TraesCS3B01G199000	chr3B:226787232-226790114	2057	525	37.4819	8.75522	0.0030764	-1.96501	down	553	3350	14.3351	88.7794	5.01272e-11	2.60536	up
TraesCS3B01G046100	chr3B:23596388-23600489	300	73	7.35314	1.46929	0.00212683	-2.00208	down	299	103	8.20135	2.91228	0.00197422	-1.49676	down
TraesCS3B01G202200	chr3B:236195663-236197734	585	67	13.6589	1.41337	1.6823e-07	-3.07911	down	403	20	13.6182	0.690214	0	-4.12473	down
TraesCS3B01G004100	chr3B:2474321-2477573	67	12	0.641748	0.100752	0.00418424	-2.25928	down	65	10	0.774143	0.12779	0.000208992	-2.3685	down
TraesCS3B01G048900	chr3B:24818816-24819601	662	161	59.885	13.7072	0.00151372	-2.02284	down	190	29	22.4566	3.34854	5.1644e-08	-2.57693	down
TraesCS3B01G213400	chr3B:252856645-252869616	4452	295	41.6647	2.17642	1.18395e-11	-3.90421	down	1301	35	10.7365	0.309219	0	-5.08515	down
TraesCS3B01G213600	chr3B:252956844-252959444	1293	1	25.6793	0.0583988	0	-8.52318	down	615	64	14.53	1.69238	2.64233e-14	-3.19091	down
TraesCS3B01G213700	chr3B:253481719-253490527	156	7604	1.75016	71.9016	0	5.58449	up	242	693	2.40465	6.96679	0.000923533	1.51917	up
TraesCS3B01G219700	chr3B:264163578-264168121	325	11026	7.23633	217.394	0	5.07351	up	909	243	22.9625	6.49908	9.2764e-06	-1.87686	down
TraesCS3B01G052600	chr3B:26649227-26653733	40	246	0.19066	0.83354	4.59089e-05	2.54711	up	72	420	0.278138	1.70336	3.39949e-09	2.5074	up
TraesCS3B01G220900	chr3B:271819501-271824341	671	3374	10.2048	41.8452	0.00017438	2.32574	up	783	78	11.6366	1.42845	2.88658e-15	-3.26426	down
TraesCS3B01G221600	chr3B:276473042-276493579	410	30	1.24956	0.32296	1.43922e-09	-3.66501	down	222	64	0.970198	0.738018	0.000280685	-1.73361	down
Trans_newGene_11039	chr3B:276883785-276912337	145	598	2.06655	6.33255	0.00148947	2.02529	up	261	98	3.70315	1.47595	0.00748123	-1.37248	down
TraesCS3B01G054200	chr3B:27994027-27995162	151	34	10.8792	2.37047	0.00245828	-2.07163	down	90	26	9.56207	2.66789	0.00588398	-1.6661	down
TraesCS3B01G222300	chr3B:281517209-281519392	250	0	3.46233	3.02254e-07	2.22045e-16	-6.64606	down	138	12	2.55345	0.236392	8.09538e-10	-3.21407	down
TraesCS3B01G057900	chr3B:30199812-30208936	61	12	0.455122	0.111392	0.00980295	-2.12906	down	38	298	0.298281	2.28227	8.01736e-11	2.88637	up
TraesCS3B01G059500	chr3B:31059154-31068476	2005	5	79.6947	0.184812	0	-8.0602	down	286	1	14.7605	0.0884723	0	-6.13874	down
TraesCS3B01G006300	chr3B:3307271-3308513	11	591	0.329173	16.379	0	5.45599	up	38	4	1.48988	0.174908	0.00260739	-2.52681	down
TraesCS3B01G228500	chr3B:330799592-330801716	19	163	0.205566	1.32391	5.96776e-06	2.94318	up	57	242	0.531626	2.36998	7.52834e-06	2.04116	up
TraesCS3B01G000400	chr3B:334583-337704	24	246	0.706048	6.0261	2.23799e-07	3.22814	up	43	349	1.28383	10.6948	1.46744e-11	2.94648	up
TraesCS3B01G006600	chr3B:3410441-3412290	192	0	2.10339	0	8.99281e-15	-6.26958	down	133	26	1.47651	0.316762	1.34244e-05	-2.21395	down
TraesCS3B01G062700	chr3B:34522061-34522513	36	1277	4.31396	149.446	0	5.0538	up	4	70	0.546244	9.49009	1.59772e-07	3.37786	up
TraesCS3B01G062800	chr3B:35037705-35038052	0	378	0	118.113	0	7.23763	up	0	111	0	50.8161	8.77076e-15	5.21768	up
TraesCS3B01G063200	chr3B:35461914-35462261	6	312	2.37866	103.288	2.4758e-14	5.20593	up	6	41	2.7604	20.0371	0.00454776	2.28999	up
TraesCS3B01G240200	chr3B:379171681-379173199	94	1108	3.08827	32.0494	1.17055e-09	3.52424	up	70	1239	2.60844	47.0994	0	4.10013	up
TraesCS3B01G240500	chr3B:379342725-379343592	183	1896	10.4344	99.7841	5.50521e-09	3.35522	up	681	192	44.8655	12.6542	3.10649e-05	-1.79696	down
TraesCS3B01G007500	chr3B:3877838-3880393	260	1018	5.03522	17.9848	0.00260629	1.9588	up	354	3608	8.66926	87.3853	0	3.35133	up
TraesCS3B01G246000	chr3B:390452500-390454297	67	574	1.8658	15.1825	2.21103e-07	3.05185	up	127	2	4.31932	0.103081	2.68674e-14	-4.66947	down
Trans_newGene_11102	chr3B:391141670-391145489	54	306	0.377821	1.73167	7.5097e-05	2.4485	up	42	164	0.212695	0.985079	0.000107637	1.9027	up
TraesCS3B01G252000	chr3B:404826421-404833313	2419	22	17.0323	0.121692	0	-6.62573	down	493	67	3.00585	0.43237	2.57163e-11	-2.81056	down
TraesCS3B01G253200	chr3B:406538656-406551908	444	3024	1.96829	9.32763	2.69306e-06	2.76086	up	917	337	3.24064	1.21593	0.00286092	-1.42269	down
TraesCS3B01G254700	chr3B:410773422-410776043	691	38	14.2965	0.695817	6.93512e-12	-4.09719	down	137	0	3.80309	0.0322872	0	-5.50093	down
TraesCS3B01G258400	chr3B:416135258-416135956	86	683	8.92851	67.9244	4.77895e-07	2.9531	up	46	158	6.68484	21.086	0.000637028	1.72732	up
TraesCS3B01G259300	chr3B:417258597-417265708	5795	156562	178.309	4268.17	1.55431e-15	4.75518	up	6008	1152	204.285	42.2258	5.04614e-09	-2.36637	down
TraesCS3B01G260400	chr3B:418064523-418066000	20	2710	0.228065	189.797	0	6.9122	up	7	497	4.10568	50.7866	0	5.64387	up
TraesCS3B01G263800	chr3B:422462374-422472031	70	14	0.201526	0.0348362	0.00692778	-2.13407	down	36	175	0.0923571	0.465287	4.07805e-06	2.20068	up
Trans_newGene_11125	chr3B:428686030-428688772	153	0	7.88209	0	3.52052e-13	-5.94676	down	140	44	4.51895	2.56883	0.00302249	-1.59094	down
TraesCS3B01G267700	chr3B:431040140-431041039	6	77	0.357672	3.83555	1.9149e-05	3.22219	up	4	49	0.28456	3.27355	6.44994e-05	2.889	up
TraesCS3B01G272000	chr3B:437820772-437824426	2177	146	55.3576	2.91708	1.81375e-11	-3.87527	down	807	227	20.9105	6.03109	2.65168e-05	-1.80276	down
TraesCS3B01G074000	chr3B:44783452-44787505	104	0	0.399967	0	1.31458e-10	-5.40079	down	81	11	0.264146	0.0352189	1.28226e-05	-2.56657	down
TraesCS3B01G280100	chr3B:449846384-449847772	156	717	5.38393	23.3671	0.000426569	2.18236	up	154	43	7.00956	2.00346	0.000551152	-1.75659	down
TraesCS3B01G283900	chr3B:454871440-454876232	406	44	14.0783	1.46804	1.65624e-07	-3.13445	down	122	15	6.4439	0.833066	1.21642e-07	-2.77843	down
TraesCS3B01G289600	chr3B:464694114-464697641	135	11465	3.24246	198.326	0	6.38175	up	640	201	15.7081	5.02745	0.000223406	-1.64272	down
Trans_newGene_10657	chr3B:470892998-470894888	0	62	0	0.525799	1.64346e-07	4.6775	up	43	6	0.475161	0.0673953	0.00306942	-2.33286	down
TraesCS3B01G295300	chr3B:473749701-473755794	11	150	0.140476	1.5043	1.82003e-07	3.4957	up	12	315	0.141634	3.69331	0	4.41059	up
TraesCS3B01G298700	chr3B:479494583-479499584	633	2342	15.745	53.1824	0.00614369	1.88328	up	368	1423	11.2108	44.1899	2.61657e-06	1.95547	up
TraesCS3B01G303200	chr3B:487440929-487443379	101	374	1.28423	4.08937	0.00519212	1.8628	up	370	2686	5.69794	42.5276	4.0512e-13	2.86278	up
TraesCS3B01G306400	chr3B:492203363-492215965	271	1512	0.927489	3.93503	3.72682e-05	2.46914	up	99	702	0.303883	2.25235	8.05001e-12	2.80114	up
TraesCS3B01G307800	chr3B:494075697-494077794	818	55	19.9425	1.3824	6.86472e-11	-3.83437	down	583	4	15.6894	0.0716487	0	-6.36095	down
TraesCS3B01G309700	chr3B:498350927-498366395	153	811	2.97933	9.36052	7.57019e-05	2.38707	up	40	200	1.70037	7.62542	1.38056e-06	2.24968	up
TraesCS3B01G310000	chr3B:498727367-498730557	2293	365	29.5428	4.07233	7.93143e-06	-2.64292	down	863	2259	12.4322	33.0681	0.0052592	1.39833	up
TraesCS3B01G313900	chr3B:504960583-504962034	402	0	12.0256	0	0	-7.32587	down	73	13	2.51195	0.441775	0.000267249	-2.23055	down
TraesCS3B01G314300	chr3B:505286798-505289338	6	604	0.171365	14.8778	0	6.15333	up	2	66	0.102433	2.17451	3.15518e-08	3.77446	up
TraesCS3B01G314600	chr3B:505835517-505836322	563	60	42.2321	4.25154	7.03307e-08	-3.17716	down	160	31	14.2568	2.89714	4.14872e-06	-2.24604	down
TraesCS3B01G321700	chr3B:521217049-521688918	3270	87	208.768	5.95276	0	-5.19203	down	1919	19	157.232	1.6887	0	-6.43147	down
TraesCS3B01G324700	chr3B:525635057-525640664	217	0	7.94851	0	1.22125e-15	-6.44401	down	120	3	4.37487	0.181406	5.72542e-13	-4.32975	down
TraesCS3B01G331500	chr3B:536884877-536886883	67	1	2.33719	0.0514501	3.4191e-07	-4.30325	down	138	6	5.08427	0.266696	1.40488e-12	-3.94687	down
TraesCS3B01G085300	chr3B:53812815-53815152	74	0	1.83638	0	1.61037e-08	-4.92358	down	45	5	0.978697	0.131064	0.000729371	-2.56276	down
TraesCS3B01G336100	chr3B:542510395-542513403	945	190	21.3011	4.29719	0.000160424	-2.29914	down	138	12	3.99592	0.354108	8.09538e-10	-3.21407	down
TraesCS3B01G337900	chr3B:544551312-544556883	66	3	0.845926	0.100994	6.0695e-06	-3.63346	down	41	148	0.49312	1.92134	0.000430485	1.78981	up
TraesCS3B01G339300	chr3B:545201932-545206669	6	525	0.160692	10.1993	0	5.952	up	16	75	0.411214	1.99334	0.000776391	2.04487	up
TraesCS3B01G341500	chr3B:548045832-548050961	22	115	0.146197	0.58	0.00119923	2.26081	up	73	326	0.421592	1.98273	1.20275e-06	2.12581	up
TraesCS3B01G086900	chr3B:55126492-55128978	27	378	0.175925	1.92705	1.46201e-09	3.68815	up	25	294	0.145019	1.77267	8.32667e-14	3.41574	up
TraesCS3B01G344200	chr3B:553570603-553571084	458	7070	108.252	1528.89	8.31069e-12	3.94088	up	281	49	90.7108	17.5396	4.30627e-08	-2.43469	down
TraesCS3B01G345800	chr3B:555502187-555507293	1510	45	18.7554	0.456374	1.11022e-16	-4.99224	down	845	64	10.7192	0.932592	0	-3.6473	down
TraesCS3B01G347000	chr3B:556487452-556519563	2423	150	7.78044	0.385714	4.73399e-12	-3.99121	down	6320	198	16.6649	0.560663	0	-4.96161	down
TraesCS3B01G356400	chr3B:566640778-566641528	287	53	14.7633	2.51291	0.000133468	-2.38255	down	40	2	2.66321	0.144971	0.000156108	-3.07547	down
TraesCS3B01G356700	chr3B:566840552-566844461	653	141	5.21022	0.994454	0.000399436	-2.19138	down	479	1387	3.9446	12.2563	0.000753175	1.54105	up
TraesCS3B01G358700	chr3B:571297570-571305560	166	716	2.21414	7.98895	0.00088085	2.0921	up	270	1107	3.61762	16.2049	8.22701e-07	2.03646	up
TraesCS3B01G363500	chr3B:575255412-575258178	54	963	0.892209	13.5884	3.6845e-12	4.09444	up	42	252	0.732352	4.54481	2.28674e-08	2.51315	up
TraesCS3B01G364400	chr3B:576020689-576022704	161	889	2.31009	10.7756	4.45225e-05	2.44679	up	219	795	3.78293	14.0613	1.20087e-05	1.85862	up
TraesCS3B01G364500	chr3B:576049201-576051213	90	488	1.29953	5.95109	7.43599e-05	2.40646	up	73	674	1.23657	11.6724	2.15383e-14	3.16673	up
Trans_newGene_10401	chr3B:5765216-5772280	619	0	3.54344	0	0	-7.94545	down	259	740	1.13767	3.3161	0.000942591	1.51669	up
TraesCS3B01G366100	chr3B:578602856-578617810	117	11	0.611558	0.0518279	4.86973e-06	-3.14396	down	31	193	0.131662	0.982806	6.50137e-08	2.53704	up
TraesCS3B01G012700	chr3B:5789595-5794775	171	0	2.40809	0	5.90639e-14	-6.10476	down	55	352	0.714712	5.18989	1.23838e-09	2.62491	up
TraesCS3B01G370300	chr3B:582404505-582409744	18144	1154	294.316	14.8483	8.02247e-12	-3.97183	down	18230	1275	298.582	20.5742	0	-3.82125	down
TraesCS3B01G090200	chr3B:59431302-59434134	20	446	0.41768	7.85379	3.45179e-12	4.31581	up	64	2	1.32073	0.052589	7.66783e-08	-3.71417	down
Trans_newGene_10924	chr3B:59460197-59464535	111	0	1.75372	0	4.99863e-11	-5.49261	down	142	18	2.21356	0.302613	4.34478e-08	-2.77076	down
TraesCS3B01G378500	chr3B:596598745-596603670	7090	583	276.44	20.1332	4.38557e-10	-3.5985	down	2468	39	126.825	2.06887	0	-5.86309	down
TraesCS3B01G380500	chr3B:598111103-598112808	257	894	8.99957	27.8907	0.00902202	1.78848	up	257	1504	10.4032	62.8511	1.75555e-10	2.54792	up
TraesCS3B01G382800	chr3B:602469868-602472130	85	3	3.21112	0.125562	2.51677e-07	-3.98654	down	80	3	3.67247	0.143763	4.41858e-09	-3.7628	down
TraesCS3B01G386600	chr3B:607380125-607384314	42	297	0.680193	2.55865	7.0563e-06	2.75009	up	17	67	0.335012	0.836619	0.00593069	1.81524	up
TraesCS3B01G014000	chr3B:6085426-6089753	108	897	0.477208	3.12317	2.03913e-07	3.02483	up	89	2098	3.62088	19.5862	0	4.52516	up
TraesCS3B01G388300	chr3B:611150653-611151887	1535	211	92.2914	6.87225	1.01761e-06	-2.84815	down	822	165	48.8827	13.1142	2.65078e-08	-2.28226	down
TraesCS3B01G392800	chr3B:618434480-618435852	2505	10241	226.576	857.548	0.00385698	2.03038	up	618	106	60.4466	10.8947	1.59162e-09	-2.49634	down
TraesCS3B01G395000	chr3B:622394293-622400586	3323	754	16.0565	2.96497	0.000913867	-2.13613	down	2218	8083	10.3156	39.0008	1.81566e-05	1.87745	up
TraesCS3B01G395600	chr3B:623654117-623658775	6412	473	104.946	6.73445	7.17415e-11	-3.75376	down	2613	120	41.0038	2.04804	0	-4.39664	down
TraesCS3B01G395900	chr3B:623824252-623830894	4404	433	26.8278	1.99681	6.99184e-09	-3.33882	down	2933	209	15.7659	1.18293	0	-3.77804	down
TraesCS3B01G396400	chr3B:625329113-625334031	109	25	0.320657	0.511464	0.00539316	-2.0187	down	92	274	0.229895	0.711983	0.00115999	1.55609	up
TraesCS3B01G396700	chr3B:625894146-625895988	57	291	2.2134	11.1105	0.000242872	2.30199	up	62	257	3.43124	14.0924	8.9458e-06	2.01157	up
TraesCS3B01G399300	chr3B:630400718-630402095	56	771	2.10209	26.1092	2.27208e-10	3.72441	up	14	91	0.719864	4.67478	1.06772e-05	2.47348	up
TraesCS3B01G401800	chr3B:636443786-636445747	176	1204	5.68438	33.5741	2.50063e-06	2.75668	up	277	92	10.5234	3.87745	0.00131797	-1.54564	down
TraesCS3B01G095300	chr3B:64165297-64178850	807	11	3.74621	0.068554	0	-5.90376	down	500	83	2.40968	0.490169	1.54034e-09	-2.53404	down
TraesCS3B01G407300	chr3B:642818786-642820947	306	1607	10.799	51.8685	8.20511e-05	2.38319	up	479	97	17.9547	2.54715	9.50808e-08	-2.25509	down
TraesCS3B01G408400	chr3B:644016519-644016962	24	179	5.47349	36.2291	1.54387e-05	2.77491	up	27	160	7.25185	45.218	4.52652e-07	2.4512	up
TraesCS3B01G410400	chr3B:647177814-647180371	1388	24550	24.6911	361.855	1.18183e-12	4.14217	up	2858	638	59.2413	13.9514	1.60667e-07	-2.14474	down
TraesCS3B01G413700	chr3B:650623553-650625720	861	18115	53.8808	1111.09	4.9849e-14	4.39101	up	783	271	59.3312	20.5609	0.00107895	-1.5069	down
TraesCS3B01G420600	chr3B:657649399-657651711	38	152	0.94399	2.75493	0.0057907	1.93105	up	5	94	0.1406	2.50633	1.57847e-09	3.59737	up
TraesCS3B01G421700	chr3B:658603976-658607802	13	286	0.769237	12.0584	5.27841e-11	4.21635	up	73	243	3.5415	11.8711	0.00029566	1.70647	up
TraesCS3B01G422200	chr3B:659079357-659082539	47	7	0.368811	0.0490203	0.00678357	-2.37881	down	41	192	0.304464	1.59735	4.41517e-06	2.15859	up
TraesCS3B01G422500	chr3B:659542774-659544651	264	1029	4.00802	13.723	0.00274363	1.95245	up	560	148	10.7226	2.94091	1.1461e-05	-1.88492	down
TraesCS3B01G099300	chr3B:66576819-66579419	36	145	0.677095	3.782	0.00587985	1.93719	up	42	6	0.924177	0.103661	0.00410928	-2.30121	down
TraesCS3B01G427600	chr3B:666506097-666511251	1015	88	9.79057	0.679496	1.77459e-09	-3.49066	down	406	138	3.60215	1.27355	0.00114619	-1.52279	down
TraesCS3B01G099800	chr3B:66678773-66681127	67	530	1.96634	19.4813	6.85734e-07	2.93731	up	355	83	13.2813	3.68529	2.99487e-06	-2.04355	down
TraesCS3B01G099900	chr3B:66706398-66711132	104	580	1.11846	5.66999	4.73073e-05	2.45117	up	266	67	2.88538	0.798243	2.28909e-05	-1.92806	down
TraesCS3B01G429000	chr3B:667706990-667709843	140	25	2.54134	1.28669	0.0004076	-2.37255	down	315	100	8.73634	2.75953	0.000558458	-1.61261	down
TraesCS3B01G100400	chr3B:66864028-66871280	655	73	5.05224	0.43465	1.00324e-07	-3.12208	down	725	231	5.74092	2.03542	0.000269513	-1.62393	down
TraesCS3B01G430300	chr3B:669710928-669713762	6156	1615	168.721	38.5328	0.00676116	-1.9288	down	4040	928	114.539	28.5936	3.47891e-07	-2.10522	down
Trans_newGene_11254	chr3B:672772919-672775168	6	111	0.0684341	1.09353	1.84575e-07	3.73574	up	36	1239	0.373917	12.0962	0	5.00294	up
TraesCS3B01G435600	chr3B:673837294-673853614	70	280	0.853705	2.69768	0.0029166	1.96188	up	105	26	1.36823	0.355898	0.000667721	-1.88163	down
Trans_newGene_10761	chr3B:675619589-675650855	113	27	0.478116	0.110966	0.00677777	-1.96833	down	423	1162	1.55584	4.76009	0.00181628	1.46445	up
TraesCS3B01G437300	chr3B:676214576-676217646	239	1599	7.60917	35.7161	3.25096e-06	2.72922	up	414	1361	10.8506	42.544	7.07932e-05	1.72275	up
TraesCS3B01G438000	chr3B:676947148-676952592	567	2282	7.38457	24.5171	0.00234225	2.00407	up	564	190	6.73086	2.37374	0.000778329	-1.54122	down
TraesCS3B01G440500	chr3B:680235903-680237100	165	20	5.90001	0.661657	8.08989e-06	-2.89498	down	188	33	8.71822	1.55705	4.17342e-07	-2.39232	down
TraesCS3B01G440600	chr3B:680252536-680256483	1132	150	20.0621	2.22515	6.64274e-07	-2.895	down	840	109	14.002	1.88959	1.16229e-12	-2.89807	down
TraesCS3B01G440700	chr3B:680331714-680335554	886	0	8.55857	0	0	-8.46106	down	283	0	2.42841	0	0	-6.53102	down
TraesCS3B01G441800	chr3B:681174656-681177798	47	910	0.97479	29.9942	1.32527e-12	4.20374	up	25	163	0.785942	4.14429	1.09678e-07	2.57671	up
TraesCS3B01G453500	chr3B:694320148-694323485	153	3488	5.28718	106.168	1.33227e-14	4.48826	up	728	228	28.3092	10.3504	0.000199063	-1.64847	down
TraesCS3B01G453600	chr3B:694324532-694325779	2690	17194	75.7841	429.9	1.36128e-05	2.67509	up	6000	1613	177.492	52.9297	1.4888e-05	-1.87994	down
TraesCS3B01G455200	chr3B:696787838-696788483	533	2777	39.0104	179.487	0.000102849	2.37582	up	847	14159	76.9961	1332.68	0	4.07155	up
TraesCS3B01G457600	chr3B:700067521-700071870	23474	783	258.175	7.1429	2.22045e-16	-4.90142	down	5558	692	57.2913	7.7217	3.91909e-14	-2.98687	down
TraesCS3B01G457700	chr3B:700072250-700073329	65	233	3.27503	10.7116	0.00919476	1.80244	up	70	15	4.83488	1.02073	0.00154712	-2.00324	down
TraesCS3B01G462900	chr3B:705701968-705707110	124	1095	1.13788	13.6811	7.51401e-08	3.1168	up	144	50	0.731837	0.385321	0.00849905	-1.45761	down
TraesCS3B01G470200	chr3B:718287000-718288151	651	3593	81.3075	473.867	5.21822e-05	2.45989	up	842	225	126.32	35.4318	9.63462e-06	-1.87638	down
TraesCS3B01G017400	chr3B:7185813-7191390	167	3084	8.08164	100.601	4.67515e-13	4.18644	up	646	206	22.4376	6.53039	0.000288877	-1.62119	down
TraesCS3B01G471700	chr3B:720217648-720219519	2720	21009	96.2078	666.91	9.18574e-07	2.94817	up	1730	9282	80.3747	450.406	1.72203e-09	2.43484	up
TraesCS3B01G472400	chr3B:720987028-720992456	162	0	0.436622	0	1.41331e-13	-6.02792	down	44	138	0.113749	0.37286	0.00286617	1.59604	up
TraesCS3B01G107200	chr3B:72707662-72708624	1101	235	99.3636	18.8796	0.000329372	-2.21599	down	491	1895	47.5043	201.932	2.69192e-06	1.95495	up
TraesCS3B01G479400	chr3B:727463314-727464288	65	3	4.92427	0.28063	7.28618e-06	-3.61225	down	41	192	4.02331	18.3066	4.41517e-06	2.15859	up
TraesCS3B01G480000	chr3B:728198991-728201217	38	166	0.443905	1.65639	0.00241088	2.05618	up	106	604	1.11505	6.51899	1.6566e-09	2.48956	up
TraesCS3B01G483700	chr3B:730308220-730312525	298	1088	1.3858	3.93595	0.00563322	1.85948	up	379	2066	1.56169	9.05328	8.37698e-10	2.45026	up
TraesCS3B01G484500	chr3B:730937422-730940240	88	0	1.35296	0	1.46838e-09	-5.16598	down	62	0	0.925033	0	4.58223e-09	-4.39513	down
TraesCS3B01G487700	chr3B:733748682-733751395	176	1	3.40076	0.0317241	2.68674e-13	-5.66382	down	88	0	2.20893	0.0158273	3.16247e-12	-4.87996	down
TraesCS3B01G489000	chr3B:734732665-734734638	115	517	3.5836	14.816	0.000604531	2.14426	up	61	176	2.38557	6.99547	0.00409063	1.49551	up
TraesCS3B01G108000	chr3B:73627732-73630660	2177	282	46.4568	5.47496	4.26097e-07	-2.9374	down	544	141	16.3665	4.25426	8.30667e-06	-1.91178	down
Trans_newGene_11293	chr3B:738620902-738622669	0	55	0	0.831851	7.35343e-07	4.51182	up	81	8	1.40347	0.158187	1.05456e-06	-2.91267	down
TraesCS3B01G495700	chr3B:739599673-739601759	1451	0	68.196	0	0	-9.17113	down	69	3	4.06344	0.19711	7.83802e-08	-3.55794	down
TraesCS3B01G496100	chr3B:739921770-739933084	266	4	16.2313	0.091863	3.10862e-14	-5.36372	down	92	12	6.43867	0.360808	2.91434e-06	-2.64484	down
TraesCS3B01G510100	chr3B:754227920-754229359	298	29	11.1181	0.982451	1.11706e-07	-3.25307	down	105	316	5.45328	16.0766	0.000801479	1.57485	up
TraesCS3B01G512600	chr3B:756127409-756130146	212	31	2.1063	0.182479	2.19383e-05	-2.67797	down	155	52	1.44542	0.519702	0.00484078	-1.50828	down
TraesCS3B01G513500	chr3B:756667080-756668550	85	3	3.18329	0.124418	2.51677e-07	-3.98654	down	126	16	6.51101	0.869821	1.29044e-07	-2.74611	down
TraesCS3B01G514800	chr3B:757472872-757474080	678	22	31.4693	0.999606	9.32587e-15	-4.79453	down	374	6	25.1554	0.452154	0	-5.36514	down
TraesCS3B01G515100	chr3B:757708041-757709406	7956	3	298.963	0.130219	0	-10.4933	down	751	84	38.6418	4.3416	5.25135e-14	-3.10129	down
TraesCS3B01G110100	chr3B:75972378-75978144	599	3	11.9696	0.0650267	0	-6.76745	down	380	30	9.21655	0.745596	3.33067e-15	-3.52103	down
TraesCS3B01G018400	chr3B:7603137-7610902	29	3358	0.657645	20.0702	0	6.73621	up	250	66	1.57903	1.08733	5.63388e-05	-1.86036	down
TraesCS3B01G520500	chr3B:763558136-763561000	400	0	3.9746	0	0	-7.31872	down	153	22	2.02058	0.29743	1.11787e-07	-2.62537	down
TraesCS3B01G110400	chr3B:76430541-76431212	52	335	5.98438	34.8492	1.59387e-05	2.63009	up	117	26	18.5222	3.96271	0.000121445	-2.03351	down
TraesCS3B01G522100	chr3B:765307299-765308956	85	9	3.82144	0.364258	6.04764e-05	-2.92532	down	55	200	2.78216	10.4542	0.000141536	1.81877	up
TraesCS3B01G524700	chr3B:766642186-766643602	217	6034	8.65108	218.899	3.33067e-16	4.78128	up	133	3447	6.65267	174.435	0	4.67723	up
TraesCS3B01G524800	chr3B:766660462-766661948	137	3334	4.22401	99.6814	4.55191e-15	4.57979	up	114	4805	4.47912	198.877	0	5.373	up
TraesCS3B01G525000	chr3B:766784270-766785400	13	594	0.641636	26.3561	3.33067e-16	5.26425	up	275	4672	18.2409	310.102	0	4.08462	up
TraesCS3B01G526000	chr3B:768341298-768342451	31	493	1.33387	19.2067	1.19826e-10	3.88579	up	202	5875	11.7271	340.692	0	4.85427	up
TraesCS3B01G526700	chr3B:768482359-768747165	85	2491	3.28448	85.4048	3.33067e-16	4.83241	up	135	7285	6.28291	340.004	0	5.7351	up
TraesCS3B01G529300	chr3B:770968831-770970473	2	304	0.109945	13.5517	1.11022e-16	6.08308	up	285	904	17.9231	56.0376	0.000144333	1.66795	up
TraesCS3B01G532300	chr3B:773025079-773029395	1012	3	18.265	0.0658452	0	-7.52156	down	461	179	9.21658	3.67393	0.00745095	-1.33668	down
TraesCS3B01G533500	chr3B:773757491-773763414	18	130	0.0837931	0.555012	6.13174e-05	2.69103	up	35	167	0.168146	0.825559	6.70321e-06	2.17175	up
TraesCS3B01G548600	chr3B:784040263-784043649	1259	229	39.002	6.74355	4.49502e-05	-2.44595	down	1058	76	37.5994	2.99825	0	-3.73308	down
TraesCS3B01G112300	chr3B:78545892-78550877	1849	258	19.6402	2.17236	1.2374e-06	-2.82924	down	1051	317	10.5123	3.31955	8.99695e-05	-1.70628	down
Trans_newGene_11315	chr3B:785548778-785554680	5808	0	512.148	0	0	-11.1702	down	880	323	51.65	16.4938	0.0027997	-1.42412	down
Trans_newGene_10459	chr3B:78568699-78579899	2934	25	27.1703	0.228778	0	-6.73741	down	2002	26	16.2489	0.256176	0	-6.09495	down
TraesCS3B01G551200	chr3B:786136706-786140516	22	211	0.150252	1.11608	7.76736e-07	3.12227	up	38	140	0.249051	0.943797	0.000413086	1.81297	up
TraesCS3B01G552400	chr3B:786966284-786970941	90	0	2.33488	0	1.06748e-09	-5.19751	down	38	1	1.07457	0.0423102	8.54142e-05	-3.32419	down
TraesCS3B01G553500	chr3B:787990142-787991166	97	7	3.50319	0.206759	2.65757e-06	-3.38577	down	14	126	0.520561	4.85726	2.03529e-08	2.92985	up
TraesCS3B01G555800	chr3B:789226481-789230693	10622	119	61.0657	0.526677	0	-6.45004	down	7169	1020	38.0298	5.702	1.83398e-12	-2.79622	down
Trans_newGene_10853	chr3B:792878318-792880529	38	159	0.57926	1.97963	0.00372472	1.99497	up	230	13	3.39386	0.202473	7.21645e-15	-3.84561	down
TraesCS3B01G559300	chr3B:793125491-793126093	698	0	55.1286	0	0	-8.11808	down	152	4	14.9774	0.43263	7.66054e-15	-4.44296	down
Trans_newGene_10854	chr3B:793126517-793130186	9663	22	64.2501	0.116654	0	-8.62266	down	6778	163	47.3922	1.19216	0	-5.33841	down
TraesCS3B01G562500	chr3B:795800418-795810148	635	18	17.5976	0.440853	2.77556e-15	-4.95727	down	745	87	21.668	2.61833	1.48881e-13	-3.04089	down
TraesCS3B01G563400	chr3B:796454220-796466101	4	64	0.10703	1.24125	2.57074e-05	3.35057	up	16	105	0.380641	2.54768	3.05797e-06	2.51402	up
TraesCS3B01G565200	chr3B:798164579-798166018	0	287	0.00334617	3.82565	0	6.84332	up	86	235	1.44467	4.15524	0.00474832	1.43124	up
TraesCS3B01G568100	chr3B:799810888-799812684	0	2713	0	105.66	0	10.0728	up	5	37	0.304706	2.229	0.00705674	2.32077	up
Trans_newGene_10864	chr3B:804542439-804542851	58	470	24.0036	181.193	6.09395e-07	2.96486	up	23	190	10.8408	109.6	1.20192e-09	2.9006	up
TraesCS3B01G574000	chr3B:804560897-804562038	395	0	16.3295	0	0	-7.30068	down	125	12	6.95012	0.663157	6.9956e-09	-3.07462	down
TraesCS3B01G574600	chr3B:805003470-805004651	1372	1	46.4204	0.0580712	0	-8.60858	down	349	18	15.3377	0.836269	0	-4.04974	down
TraesCS3B01G578200	chr3B:807812908-807856462	365	0	23.6227	0	0	-7.18748	down	57	702	4.90217	64.322	0	3.56575	up
TraesCS3B01G580500	chr3B:809539122-809541956	79	3	1.13841	0.0397462	6.50999e-07	-3.88408	down	51	323	0.784688	5.23463	2.33011e-09	2.60491	up
Trans_newGene_11341	chr3B:810295724-810296424	2	275	0.166288	17.9879	8.88178e-16	5.9397	up	7	346	0.627098	30.9635	0	5.12525	up
TraesCS3B01G592400	chr3B:816519059-816521643	413	100	11.2791	2.44944	0.00165912	-2.019	down	217	15	7.0862	0.535746	2.11497e-13	-3.59354	down
TraesCS3B01G594500	chr3B:817821545-817828375	488	34	2.64985	0.145973	4.40654e-10	-3.7475	down	409	104	1.91	0.505988	9.44868e-06	-1.9312	down
TraesCS3B01G598600	chr3B:820130589-820133259	4	157	0.0431833	1.19744	1.4087e-10	4.61243	up	7	122	0.0676105	1.18736	5.5687e-11	3.64444	up
TraesCS3B01G601700	chr3B:822067205-822067835	291	3664	27.2762	333.848	2.30573e-10	3.64287	up	39	991	4.11076	104.398	0	4.57495	up
TraesCS3B01G601800	chr3B:822094677-822095011	11	347	26.0818	716.822	5.01599e-13	4.69207	up	26	89	72.7376	366.455	0.00542095	1.67523	up
TraesCS3B01G602400	chr3B:822535174-822544438	70	0	0.334753	0	3.38646e-08	-4.84613	down	138	389	0.63555	1.85234	0.00166997	1.48772	up
TraesCS3B01G606800	chr3B:825771305-825779614	79	749	1.63884	16.3843	4.01634e-08	3.20456	up	135	377	3.1681	8.5551	0.00197553	1.47388	up
TraesCS3B01G611800	chr3B:829287970-829289729	14482	2305	354.572	48.1739	1.59611e-05	-2.6501	down	12576	3642	388.754	120.907	0.000123186	-1.77373	down
TraesCS3B01G118300	chr3B:85092290-85093885	807	102	22.8112	2.60629	4.29659e-07	-2.95327	down	72	0	2.65389	0.0342302	2.34958e-10	-4.6013	down
TraesCS3B01G020500	chr3B:8781139-8782542	0	1905	0	86.6226	0	9.56328	up	213	52	12.2434	3.05408	2.91141e-05	-1.95916	down
TraesCS3B01G020700	chr3B:8792736-8794129	162	1718	6.17886	74.2644	4.02574e-09	3.3865	up	618	183	33.5535	10.0607	8.15872e-05	-1.72572	down
TraesCS3B01G120000	chr3B:90112809-90117080	153	589	1.73142	5.37921	0.00311467	1.92732	up	157	511	1.73043	5.73214	0.000127685	1.69632	up
TraesCS3B01G120200	chr3B:90156174-90159684	445	0	14.0747	0	0	-7.47161	down	557	75	15.5521	1.86538	1.22882e-11	-2.82963	down
Trans_newGene_10468	chr3B:93554283-93558110	16	79	1.83439	8.70223	0.00518612	2.13799	up	9	68	1.05364	9.37254	3.7497e-05	2.56817	up
TraesCS3D01G028500	chr3D:10133292-10136126	9	64	0.0505922	0.268439	0.00128188	2.52951	up	36	136	0.1616	0.640403	0.000342658	1.84404	up
TraesCS3D01G141100	chr3D:103448259-103449266	1245	7162	63.9862	334.557	3.92643e-05	2.52181	up	377	5441	23.5526	350.503	0	3.85354	up
TraesCS3D01G149000	chr3D:114074877-114076017	890	4121	57.4813	257.777	0.000540672	2.20792	up	738	59	64.3493	5.33077	0	-3.56452	down
TraesCS3D01G150800	chr3D:115634487-115636256	194	1053	5.30231	26.8084	5.35885e-05	2.4252	up	143	42	5.54956	1.61351	0.00129692	-1.68352	down
TraesCS3D01G156700	chr3D:124072260-124082047	422	1479	3.04129	9.88777	0.00940516	1.80317	up	2435	234	21.777	2.00831	0	-3.34912	down
TraesCS3D01G034200	chr3D:12462747-12463370	1555	0	175.394	0	0	-9.27083	down	2975	4	399.309	0.671853	0	-8.70614	down
TraesCS3D01G157800	chr3D:126234345-126236324	58	3	2.38262	0.128177	2.75058e-05	-3.45435	down	53	2	2.87504	0.135498	2.1016e-06	-3.45583	down
TraesCS3D01G160200	chr3D:130940251-130944483	599	44	11.7992	1.12311	4.76497e-10	-3.69265	down	1049	44	33.7193	1.37334	0	-4.46917	down
TraesCS3D01G165800	chr3D:137979389-137981573	348	2050	10.3616	53.0379	1.87337e-05	2.54982	up	224	65	5.60679	1.66686	0.000300795	-1.72502	down
TraesCS3D01G037900	chr3D:13964212-13968163	11	62	0.207194	2.68989	0.00524916	2.25454	up	2	148	0.0126337	1.40828	3.33067e-16	4.9036	up
TraesCS3D01G167700	chr3D:141779792-141781873	31	209	1.18909	7.80649	2.62113e-05	2.65765	up	5	138	0.290722	7.06191	2.32703e-13	4.13671	up
TraesCS3D01G038500	chr3D:14179084-14180893	52	1343	2.2596	50.4432	7.54952e-15	4.6252	up	351	78	17.1735	4.02767	1.26616e-06	-2.11369	down
TraesCS3D01G168600	chr3D:143144273-143148294	5648	28869	106.635	422.124	0.000397118	2.35319	up	8819	2803	142.355	47.531	0.000626525	-1.63929	down
Trans_newGene_12337	chr3D:143956810-143961891	199	1237	0.69062	3.14948	9.02665e-06	2.62078	up	224	1231	0.630728	3.50871	9.95769e-10	2.45534	up
TraesCS3D01G039300	chr3D:14947547-14948709	13188	716	759.875	40.5294	4.64184e-13	-4.19833	down	8940	2934	710.252	227.696	0.00118132	-1.59312	down
TraesCS3D01G039400	chr3D:14998882-14999955	264	0	16.5463	0	0	-6.7239	down	100	22	8.60026	1.82914	0.000253901	-2.02691	down
TraesCS3D01G172200	chr3D:152823151-152825269	45	253	0.484685	2.20603	0.000109881	2.4268	up	36	406	0.422664	4.85527	8.88178e-15	3.4006	up
TraesCS3D01G040700	chr3D:15386879-15389647	0	99	0	0.763738	2.70589e-10	5.33143	up	22	2346	0.191952	21.4725	0	6.5619	up
TraesCS3D01G040800	chr3D:15394485-15397253	40	756	0.425102	6.5445	3.13327e-12	4.15693	up	167	2452	1.55918	24.281	0	3.86464	up
TraesCS3D01G173300	chr3D:154179338-154182152	4212	929	75.3628	15.0516	0.000710169	-2.17771	down	1228	5849	29.617	145.737	2.81718e-08	2.26229	up
TraesCS3D01G177900	chr3D:159570538-159572792	370	40	8.02799	0.784808	2.00223e-07	-3.13106	down	349	8	10.6457	0.265703	0	-4.97856	down
TraesCS3D01G178000	chr3D:159615788-159617471	27	297	1.00244	17.0005	5.34462e-08	3.34283	up	50	7	2.81395	0.466683	0.000943023	-2.38587	down
TraesCS3D01G003900	chr3D:1655945-1659437	0	100	0	0.894197	2.33695e-10	5.34557	up	29	699	0.343178	8.60226	0	4.46453	up
TraesCS3D01G187800	chr3D:174075107-174082163	3000	637	29.876	5.10276	0.0003856	-2.23111	down	1927	202	16.9036	1.89788	5.55112e-16	-3.22123	down
TraesCS3D01G188000	chr3D:174453689-174457626	9392	7	201.884	0.132119	0	-9.94644	down	1912	175	52.0207	4.88702	0	-3.41366	down
TraesCS3D01G188100	chr3D:174715403-174723602	379	8368	4.4194	76.9528	1.80966e-14	4.45548	up	665	2637	6.49648	27.463	1.57044e-06	1.99573	up
TraesCS3D01G194300	chr3D:185332463-185335066	452	26838	8.26266	386.994	0	5.88392	up	1511	467	26.606	8.66072	0.000143069	-1.67424	down
TraesCS3D01G050200	chr3D:19300928-19302341	214	16	7.69658	0.537851	2.98571e-08	-3.54725	down	52	3	2.62646	0.172181	1.05468e-05	-3.16995	down
TraesCS3D01G050300	chr3D:19360920-19539001	551	12	10.1471	0.202471	4.44089e-16	-5.25239	down	438	39	8.1655	0.801593	9.4369e-15	-3.3771	down
Trans_newGene_12259	chr3D:20541799-20549204	4	756	0.0260957	3.48377	0	6.86187	up	169	423	0.721851	2.09711	0.00875647	1.32116	up
TraesCS3D01G052100	chr3D:21328598-21329050	1252	20577	141.12	2361.36	3.93197e-12	4.036	up	1140	3698	140.934	498.043	0.000128975	1.70828	up
TraesCS3D01G055400	chr3D:23057646-23061045	6082	686	181.234	15.1922	6.45244e-08	-3.14357	down	11487	460	336.813	14.2442	0	-4.61975	down
TraesCS3D01G059900	chr3D:26174849-26176907	85	5	3.01568	0.165375	2.27593e-06	-3.54057	down	114	28	4.46028	1.20778	0.000416669	-1.90101	down
TraesCS3D01G060500	chr3D:26300446-26304193	0	492	0	1.62163	0	7.61568	up	4	92	0.0169817	0.348718	6.7921e-10	3.7576	up
TraesCS3D01G060600	chr3D:26304071-26306232	556	1984	11.8843	37.0203	0.0085721	1.83056	up	528	133	11.4363	3.30932	5.10159e-06	-1.95139	down
TraesCS3D01G061200	chr3D:26583781-26587045	61	1	0.280673	0.00671778	1.10842e-06	-4.17303	down	81	16	0.327498	0.0682014	0.000319418	-2.12777	down
TraesCS3D01G061500	chr3D:26680803-26683701	3224	156	40.8177	1.55694	7.11653e-14	-4.34723	down	2498	8897	34.4467	125.396	3.20147e-05	1.84454	up
TraesCS3D01G061900	chr3D:27059156-27061240	696	44	11.1986	0.556832	4.36634e-11	-3.90834	down	85	277	1.48936	5.07087	0.000305702	1.68193	up
TraesCS3D01G210800	chr3D:280280810-280282956	1358	9884	40.6601	267.085	1.55791e-06	2.8613	up	1635	529	55.1152	18.4513	0.000343432	-1.60906	down
TraesCS3D01G212700	chr3D:286189559-286190475	40	422	1.87521	17.1774	2.97461e-08	3.31958	up	14	342	0.807532	19.5773	0	4.34862	up
TraesCS3D01G212900	chr3D:286721142-286722002	250	1979	12.7926	92.3565	2.96821e-07	2.97213	up	304	94	16.6883	5.37614	0.000398654	-1.64837	down
TraesCS3D01G065500	chr3D:28943585-28947802	102	11	1.26583	0.0465396	2.64129e-05	-2.95048	down	163	43	3.61184	0.207048	0.000220717	-1.83696	down
TraesCS3D01G217700	chr3D:295554357-295559430	67	515	0.487357	2.98861	1.02382e-06	2.89609	up	111	295	0.708166	1.96237	0.00509996	1.39869	up
TraesCS3D01G008600	chr3D:2981088-2984447	65	387	0.622935	3.01371	3.17393e-05	2.52829	up	124	312	1.30887	3.42923	0.00998966	1.32304	up
TraesCS3D01G222300	chr3D:303397665-303398072	2	339	0.811344	266.9	0	6.23907	up	2	63	1.26295	72.5845	7.5479e-08	3.7104	up
TraesCS3D01G223300	chr3D:304327880-304335197	6588	171657	224.518	6354.01	3.10862e-15	4.70301	up	4159	1215	157.526	58.5709	6.94114e-05	-1.75944	down
TraesCS3D01G228400	chr3D:310681862-310684735	1166	16	23.8159	0.364712	0	-5.97935	down	348	6	8.84018	0.200276	0	-5.26207	down
Trans_newGene_12713	chr3D:319338986-319343045	269	64	9.80809	1.89647	0.00187338	-2.02918	down	399	109	13.3904	3.94812	3.42287e-05	-1.82991	down
TraesCS3D01G072100	chr3D:32278898-32281408	51	0	0.385793	7.10665e-06	1.83094e-06	-4.40784	down	22	121	0.15728	0.892791	7.43068e-06	2.31898	up
TraesCS3D01G009600	chr3D:3232706-3240088	40	233	0.310907	1.47252	8.88797e-05	2.4696	up	94	453	0.706944	3.60503	1.12756e-07	2.24507	up
TraesCS3D01G072500	chr3D:32584470-32586224	72	258	0.71922	2.09152	0.00858174	1.80568	up	39	597	0.36479	5.77498	0	3.84672	up
TraesCS3D01G072600	chr3D:32586272-32586952	24	192	0.863746	5.49317	6.32228e-06	2.8747	up	17	217	0.54935	7.51382	6.76237e-13	3.4664	up
TraesCS3D01G238300	chr3D:329602837-329603881	54	466	2.31695	17.9488	2.83735e-07	3.05125	up	16	313	0.976905	18.2159	0	4.06234	up
TraesCS3D01G241300	chr3D:335206458-335208532	67	418	1.96869	10.5835	1.68283e-05	2.59665	up	90	27	3.32025	1.05574	0.00829775	-1.6173	down
TraesCS3D01G244100	chr3D:339257380-339261354	217	22	5.25551	0.414751	5.29467e-07	-3.16225	down	88	14	2.18779	0.308324	2.55641e-05	-2.403	down
TraesCS3D01G251000	chr3D:351287270-351288658	239	1074	8.28326	34.9007	0.000541163	2.15615	up	295	75	13.3882	3.48217	1.99482e-05	-1.91973	down
TraesCS3D01G252900	chr3D:354269091-354274237	205	44	7.64595	1.36434	0.000973232	-2.15729	down	99	15	5.40569	0.841116	6.38483e-06	-2.48532	down
TraesCS3D01G256400	chr3D:358188040-358189440	97	7	3.54751	0.237731	2.65757e-06	-3.38577	down	2	48	0.140218	2.28673	8.115e-06	3.33885	up
TraesCS3D01G256700	chr3D:358679099-358682151	124	11834	2.38025	188.938	0	6.54772	up	447	147	9.00071	2.80584	0.000627171	-1.57135	down
TraesCS3D01G257500	chr3D:359672920-359679912	1329	22	4.89453	0.0622666	0	-5.76289	down	315	65	0.987647	0.215137	4.89505e-07	-2.21118	down
TraesCS3D01G258200	chr3D:360568869-360576482	18	108	0.0715162	0.306008	0.000501946	2.42913	up	166	26	0.540094	0.090963	1.88795e-07	-2.52717	down
TraesCS3D01G262000	chr3D:363789700-363795246	117	587	2.57899	16.0385	0.000164392	2.30228	up	114	1388	3.84064	46.3322	0	3.58374	up
TraesCS3D01G262200	chr3D:363857665-363861693	1232	233	22.5214	3.1707	7.39632e-05	-2.39002	down	491	1313	9.46988	25.3764	0.00293637	1.42666	up
TraesCS3D01G075900	chr3D:36822427-36822837	517	99	73.3154	12.1627	0.000110537	-2.3554	down	200	5	34.0779	1.05246	0	-4.64099	down
TraesCS3D01G076200	chr3D:36841628-36842775	27	134	1.64105	7.42392	0.00124272	2.2093	up	85	20	5.3231	1.35772	0.00116366	-1.92003	down
TraesCS3D01G266600	chr3D:370106433-370107158	4	99	0.330463	6.3299	1.078e-07	3.96047	up	14	123	1.44998	11.7647	3.36669e-08	2.89592	up
TraesCS3D01G272200	chr3D:377883136-377894725	321	11570	1.1186	31.0773	0	5.1607	up	172	1998	0.541025	6.40727	0	3.52785	up
TraesCS3D01G273300	chr3D:378929182-378932712	585	20	17.73	0.570861	3.75255e-14	-4.70527	down	432	1	12.5191	0.094783	0	-6.72853	down
Trans_newGene_12441	chr3D:380961628-380965712	16	76	0.108077	0.381435	0.00741272	2.08389	up	71	14	0.389581	0.0807232	0.000730225	-2.105	down
TraesCS3D01G275300	chr3D:381882637-381888080	6	218	0.563063	9.47204	8.6241e-12	4.69369	up	8	174	0.354007	8.98272	3.07532e-14	4.00975	up
TraesCS3D01G275500	chr3D:381990063-381995438	98	11	0.731601	0.0668021	4.24831e-05	-2.89419	down	164	10	1.31228	0.0744304	2.08278e-12	-3.66356	down
TraesCS3D01G276000	chr3D:382740116-382752984	144	1242	1.62115	11.9112	9.7586e-08	3.08641	up	59	298	1.95561	3.80589	1.93103e-07	2.29084	up
TraesCS3D01G077500	chr3D:38274618-38278813	24	671	0.53961	9.663	3.18634e-14	4.6665	up	72	251	1.21502	4.48615	0.000138721	1.77172	up
TraesCS3D01G276200	chr3D:383110226-383113387	2016	347	25.2772	3.7794	2.25071e-05	-2.52985	down	889	2384	12.4437	34.1809	0.00358417	1.43325	up
TraesCS3D01G276900	chr3D:384247589-384251387	0	123	0	1.24197	1.05922e-11	5.63758	up	7	152	0.0928943	2.04839	2.85882e-13	3.95463	up
TraesCS3D01G277000	chr3D:384441844-384447025	140	9	1.39079	0.0751767	1.05224e-07	-3.62879	down	29	145	0.317516	1.6283	7.73877e-06	2.21915	up
TraesCS3D01G279800	chr3D:388324424-388325842	976	0	28.2432	0	0	-8.60025	down	76	14	2.51384	0.495559	0.000266938	-2.19921	down
TraesCS3D01G280400	chr3D:388449664-388452091	11	2840	0.323139	75.4801	0	7.71579	up	3	118	0.138479	4.34468	5.48339e-13	4.32561	up
TraesCS3D01G280500	chr3D:388515891-388519065	2	4122	0.0392077	101.104	0	9.83325	up	0	139	0	4.38716	0	5.53437	up
TraesCS3D01G283500	chr3D:392026547-392032239	5460	1052	89.5422	15.7548	0.000139808	-2.37298	down	6342	1433	135.094	30.8772	2.94325e-07	-2.13024	down
TraesCS3D01G078900	chr3D:39323821-39326108	642	40	12.8482	0.702171	4.51593e-11	-3.92197	down	486	1368	11.478	38.4012	0.00123681	1.5004	up
TraesCS3D01G287000	chr3D:395832956-395838166	2485	362	184.407	26.0394	2.32205e-06	-2.77063	down	967	20	95.5566	2.00932	0	-5.38105	down
TraesCS3D01G287300	chr3D:396205162-396205989	1851	211	139.518	15.3084	6.66099e-08	-3.11782	down	1036	30	103.113	2.93173	0	-4.96058	down
TraesCS3D01G287800	chr3D:396672122-396673534	1361	123	42.1519	3.4436	2.45063e-09	-3.44133	down	994	247	42.4909	10.6282	2.02224e-06	-1.98214	down
TraesCS3D01G289900	chr3D:399856277-399859129	246	9	7.66635	0.264871	2.37685e-11	-4.43099	down	233	13	7.23237	0.47899	5.10703e-15	-3.86406	down
TraesCS3D01G305300	chr3D:419463907-419465140	2579	5	106.673	0.214427	0	-8.42301	down	1196	107	62.1803	5.7993	0	-3.43223	down
TraesCS3D01G305400	chr3D:419515383-419516556	994	0	42.8715	0	0	-8.62655	down	411	33	22.2824	1.8295	2.22045e-15	-3.50799	down
TraesCS3D01G309400	chr3D:423388986-423390465	1499	12671	51.7163	488.462	1.80528e-07	3.07732	up	1939	404	74.4675	17.0366	3.18284e-08	-2.241	down
TraesCS3D01G312000	chr3D:426588621-426593094	3479	146	38.126	1.28909	6.32827e-15	-4.55098	down	2042	377	24.133	4.75469	1.7194e-09	-2.41457	down
TraesCS3D01G312200	chr3D:426845479-426880577	3780	390	16.7722	1.99247	1.45126e-08	-3.26851	down	7039	505	25.7163	2.00847	0	-3.77964	down
TraesCS3D01G084800	chr3D:42839412-42885199	531	2018	39.7915	147.746	0.00431481	1.92111	up	1196	200	112.706	18.7206	2.37444e-10	-2.54865	down
TraesCS3D01G085000	chr3D:42883826-42886696	185	1360	5.11616	51.0294	9.00062e-07	2.86115	up	453	128	11.493	3.60112	5.00882e-05	-1.78576	down
Trans_newGene_12588	chr3D:42991238-42995910	108	20	0.859734	0.12984	0.00111321	-2.29496	down	90	22	0.747807	0.203755	0.00123904	-1.87971	down
TraesCS3D01G326900	chr3D:438941214-438944093	90	794	1.43129	10.776	9.99749e-08	3.10585	up	137	640	2.27732	11.2257	9.70315e-08	2.21185	up
TraesCS3D01G087400	chr3D:44063865-44064935	106	1022	5.07291	45.204	2.28309e-08	3.2389	up	147	550	9.27766	34.8052	9.70195e-06	1.89487	up
TraesCS3D01G087600	chr3D:44195808-44198865	221	47	2.19965	0.384809	0.000799438	-2.17429	down	234	60	2.35638	0.653741	4.40936e-05	-1.89726	down
TraesCS3D01G331100	chr3D:443439487-443443815	9	56	0.0898721	0.406531	0.00460885	2.34465	up	26	109	0.235347	0.978892	0.000285041	1.95884	up
TraesCS3D01G332100	chr3D:444073973-444077646	178	25	2.16669	0.218967	2.42646e-05	-2.71355	down	252	88	2.97879	0.995481	0.00303929	-1.47277	down
TraesCS3D01G332200	chr3D:444482512-444486499	17507	2144	292.13	28.7281	3.58661e-07	-3.02807	down	18577	1437	309.173	25.4889	0	-3.67627	down
TraesCS3D01G340400	chr3D:454150281-454155498	9713	427	385.782	14.7499	1.08802e-14	-4.49949	down	3579	82	169.914	3.99278	0	-5.38281	down
TraesCS3D01G342200	chr3D:455011268-455013227	137	851	3.73137	22.4361	1.01046e-05	2.61294	up	119	567	4.07655	19.2545	8.21268e-08	2.23642	up
TraesCS3D01G349100	chr3D:460445118-460447689	85	18	2.52514	0.52536	0.00563664	-2.09251	down	20	93	0.712039	3.03216	0.000231954	2.0698	up
TraesCS3D01G354300	chr3D:465021592-465022837	1553	7011	153.188	613.212	0.000946558	2.17274	up	590	156	66.241	17.6136	1.08451e-05	-1.88536	down
TraesCS3D01G357200	chr3D:469479353-469486076	4056	262	26.321	1.29457	7.84373e-12	-3.9395	down	3550	117	20.3761	0.711204	0	-4.8739	down
TraesCS3D01G092900	chr3D:47088405-47092092	6098	642	115.248	11.3138	2.21027e-08	-3.24263	down	1006	153	25.9515	3.90457	3.25332e-11	-2.67956	down
TraesCS3D01G358000	chr3D:471265633-471267522	67	471	2.53388	17.5102	3.47903e-06	2.7679	up	43	324	2.28348	16.6849	9.455e-11	2.84022	up
TraesCS3D01G359300	chr3D:473436612-473442882	33	503	0.191586	2.06463	1.88884e-10	3.83101	up	49	172	0.220254	0.823633	0.000367309	1.76199	up
TraesCS3D01G360500	chr3D:474215427-474216831	106	1169	3.7277	37.6438	2.9238e-09	3.43233	up	32	190	1.58912	9.21566	1.44471e-07	2.47309	up
TraesCS3D01G361800	chr3D:475881005-475882408	92	5	3.56586	0.190603	8.28965e-07	-3.65157	down	81	447	4.30944	22.7549	8.14135e-09	2.43335	up
TraesCS3D01G362800	chr3D:477243881-477245756	198	1006	6.32802	28.85	0.000122848	2.33041	up	170	61	6.88852	2.52498	0.0085355	-1.42066	down
TraesCS3D01G368600	chr3D:481877943-481879424	49	607	4.45727	52.6407	1.59655e-09	3.56443	up	40	682	0.943743	59.6309	0	4.00397	up
TraesCS3D01G368800	chr3D:482183975-482184691	79	14	7.37339	1.37909	0.00220154	-2.30285	down	42	291	5.30802	35.6315	8.36277e-10	2.71842	up
TraesCS3D01G369500	chr3D:482489202-482490611	156	36	6.41156	1.40987	0.00285892	-2.04095	down	178	48	9.67334	2.58575	0.000216252	-1.81304	down
TraesCS3D01G095100	chr3D:48363898-48365359	241	1334	5.25372	35.5075	4.11565e-05	2.45636	up	515	72	19.7354	2.26132	3.83378e-11	-2.77371	down
TraesCS3D01G371700	chr3D:484828093-484828836	101	16	7.07785	1.09847	0.000432179	-2.48267	down	13	96	1.12535	8.0543	2.03933e-06	2.63517	up
TraesCS3D01G374200	chr3D:487411590-487415278	1494	28351	56.0107	1043.32	3.66152e-13	4.24384	up	1338	212	66.3163	10.7146	5.50575e-11	-2.62728	down
TraesCS3D01G097100	chr3D:48971866-48977369	1747	77	7.97738	0.301349	3.13083e-14	-4.45947	down	1599	43	6.35148	0.217863	0	-5.10685	down
TraesCS3D01G013900	chr3D:4966269-4969326	2188	0	19.3768	0	0	-9.76285	down	1286	3834	10.0788	32.0832	0.000687196	1.58693	up
TraesCS3D01G381400	chr3D:497602124-497604146	31	152	0.789642	3.27815	0.00104637	2.20465	up	14	197	0.453836	6.09396	6.17284e-13	3.56222	up
TraesCS3D01G390800	chr3D:505973570-505982580	235	1085	3.2823	11.2173	0.00039242	2.19491	up	279	95	3.35617	1.51952	0.00184842	-1.51108	down
TraesCS3D01G393200	chr3D:508382850-508387083	4449	24960	32.964	145.468	0.000103932	2.48739	up	8257	53872	61.8576	428.38	2.85427e-11	2.71867	up
TraesCS3D01G395800	chr3D:511264812-511321212	160	683	2.95414	12.5782	0.000996012	2.07657	up	448	3363	8.80145	71.2793	1.4444e-13	2.91284	up
TraesCS3D01G396000	chr3D:511299109-511326872	92	473	1.83465	7.84672	0.000140427	2.3308	up	75	213	1.31087	4.25548	0.00340327	1.48147	up
TraesCS3D01G397100	chr3D:511655215-511659603	83	482	0.909928	4.65034	3.36229e-05	2.5022	up	155	39	1.94607	0.513377	0.000146134	-1.8968	down
TraesCS3D01G400800	chr3D:515698375-515702292	99	3	0.60676	0.0175756	3.23296e-08	-4.20061	down	52	8	0.304623	0.0605259	0.00118411	-2.30256	down
TraesCS3D01G402300	chr3D:516855480-516857790	11	1107	0.338092	23.266	0	6.35855	up	23	85	0.710828	2.63366	0.00326912	1.76815	up
TraesCS3D01G402800	chr3D:516961027-516965469	1939	1	16.8408	0.0142206	0	-9.10684	down	971	0	7.57117	0.0028257	0	-8.2986	down
TraesCS3D01G402900	chr3D:516998187-517002327	1367	86	24.6506	1.24772	1.06199e-11	-3.9515	down	461	139	7.73528	2.44388	0.000147637	-1.69458	down
TraesCS3D01G405500	chr3D:519881325-519883464	149	0	2.57299	0	5.36127e-13	-5.90917	down	104	1	2.11038	0.0389689	5.23248e-13	-4.70608	down
TraesCS3D01G411600	chr3D:524201764-524202738	140	12	7.31984	0.590601	9.14267e-07	-3.29493	down	168	6	11.6133	0.469549	1.02141e-14	-4.225	down
TraesCS3D01G415400	chr3D:527135869-527136536	2437	17726	184.909	1231.15	2.08096e-06	2.8614	up	1965	30185	190.999	2953.95	0	3.95239	up
TraesCS3D01G415800	chr3D:527205962-527213115	90	7	0.5926	0.0351898	6.77731e-06	-3.28055	down	111	0	0.659563	0.00559572	1.38778e-14	-5.20475	down
TraesCS3D01G415900	chr3D:527216701-527222315	97	0	0.624996	0	3.6401e-10	-5.30273	down	111	0	0.685125	0.00278822	1.38778e-14	-5.20475	down
TraesCS3D01G416400	chr3D:527674460-527675709	246	5	16.9144	0.34246	3.95461e-13	-5.04623	down	159	2	15.2604	0.235296	0	-4.98675	down
TraesCS3D01G416800	chr3D:528132000-528133249	222	0	6.17745	0	7.77156e-16	-6.4765	down	390	99	11.2076	3.05553	1.0095e-05	-1.9321	down
TraesCS3D01G419600	chr3D:532123921-532125756	122	0	2.34934	0	1.19978e-11	-5.62604	down	82	8	1.88226	0.196006	8.42975e-07	-2.92973	down
TraesCS3D01G422900	chr3D:535649468-535651380	411	5	12.671	0.220238	1.11022e-16	-5.78082	down	369	0	15.0279	0.0537427	0	-6.9102	down
TraesCS3D01G425400	chr3D:537909013-537912456	332	1	3.31791	0.0103618	0	-6.56982	down	252	7	1.9921	0.0470491	0	-4.65028	down
TraesCS3D01G429900	chr3D:544353426-544354136	33	405	2.65431	29.141	5.39757e-09	3.52012	up	11	125	1.18892	12.3356	1.94771e-09	3.19704	up
TraesCS3D01G430000	chr3D:544359817-544361297	1406	5634	60.4886	214.076	0.00362602	2.00062	up	702	2633	43.6812	164.421	5.32986e-06	1.91578	up
TraesCS3D01G101900	chr3D:54648713-54779735	2	132	0.0137685	0.633344	1.25871e-10	4.89493	up	31	163	0.160972	0.884461	2.03305e-06	2.29746	up
TraesCS3D01G434200	chr3D:546709256-546710667	296	27	12.2775	1.03538	5.61192e-08	-3.338	down	39	187	2.16009	10.1423	3.55695e-06	2.1881	up
TraesCS3D01G102200	chr3D:54829837-54831443	1763	0	49.3932	0	0	-9.45167	down	737	1	27.1125	0.0568294	0	-7.49491	down
TraesCS3D01G438200	chr3D:548965151-548966125	13	99	1.04669	7.61232	0.000120962	2.70946	up	23	189	2.39817	19.0536	1.35646e-09	2.89311	up
Trans_newGene_12519	chr3D:549642410-549647248	101	9	0.480954	0.0328297	7.68512e-06	-3.16754	down	134	40	0.49386	0.157072	0.00193326	-1.65728	down
TraesCS3D01G441900	chr3D:551992135-551995791	67	12	1.43591	0.238028	0.00418424	-2.25928	down	47	142	1.09668	3.4627	0.00403712	1.54728	up
TraesCS3D01G444600	chr3D:553739801-553742087	128	567	2.79969	12.4627	0.000688482	2.12546	up	83	247	2.40463	7.47816	0.00139905	1.55161	up
TraesCS3D01G015900	chr3D:5648936-5651651	2744	0	37.5895	0	0	-10.0892	down	352	0	6.12799	0	0	-6.84274	down
TraesCS3D01G467300	chr3D:570281041-570394941	23374	300	1042.84	12.9143	0	-6.27188	down	6759	774	407.767	45.8998	3.44169e-15	-3.10808	down
TraesCS3D01G105100	chr3D:57324826-57336519	88	0	3.98063	0	1.46838e-09	-5.16598	down	40	0	2.33488	0.0378457	8.42825e-06	-3.80008	down
TraesCS3D01G472000	chr3D:574118287-574125506	594	60	6.51165	0.735722	3.19065e-08	-3.25415	down	333	1090	3.05469	11.8291	7.75948e-05	1.71472	up
TraesCS3D01G473100	chr3D:574854757-574858985	187	857	3.99271	13.3374	0.000430473	2.18117	up	304	3070	4.52502	57.1659	0	3.33621	up
TraesCS3D01G475000	chr3D:575736927-575738208	551	9033	24.145	370.658	3.13527e-12	4.0289	up	533	8092	29.3441	452.044	0	3.92977	up
TraesCS3D01G475100	chr3D:575739448-575740858	29	3178	0.868259	84.6385	0	6.65679	up	11	1106	0.43564	41.8864	0	6.31143	up
TraesCS3D01G476500	chr3D:577238210-577240654	187	8671	6.08681	253.232	0	5.51619	up	626	11166	24.6498	467.681	0	4.16337	up
TraesCS3D01G477300	chr3D:577413736-577414887	61	1099	2.61071	43.3268	2.38654e-12	4.11611	up	586	8710	34.1454	508.768	0	3.89989	up
TraesCS3D01G478200	chr3D:577892472-577893873	6	110	0.316517	4.69736	2.08544e-07	3.72297	up	7	180	0.433987	10.4435	3.66374e-15	4.19412	up
TraesCS3D01G483000	chr3D:580586839-580587674	1015	1	56.8177	0.0882416	0	-8.17471	down	196	0	13.0597	0.0223461	0	-6.00798	down
TraesCS3D01G105800	chr3D:58107650-58108721	1329	143	80.8684	8.11951	3.21942e-08	-3.19377	down	498	157	40.4167	12.5249	0.000286796	-1.63314	down
TraesCS3D01G484000	chr3D:581092865-581093851	1917	258	102.329	12.2054	7.3984e-07	-2.88127	down	1019	168	64.5374	11.0264	2.16355e-10	-2.56563	down
TraesCS3D01G494600	chr3D:587201136-587204228	1428	268	42.7853	7.11883	6.73612e-05	-2.40273	down	1311	242	45.5648	9.04409	2.25611e-09	-2.40955	down
TraesCS3D01G497300	chr3D:588484721-588490371	260	1	5.56664	0.0593646	3.33067e-16	-6.22016	down	128	4	3.3628	0.134023	5.58442e-13	-4.20042	down
TraesCS3D01G497700	chr3D:588827750-588829365	13	273	1.00723	18.8102	1.09648e-10	4.14984	up	28	160	2.11257	14.0395	7.38457e-07	2.40404	up
TraesCS3D01G499700	chr3D:589416950-589417886	156	22	7.05708	0.870122	3.81636e-05	-2.69257	down	24	250	1.34314	14.1472	2.95497e-12	3.23676	up
TraesCS3D01G501100	chr3D:590199471-590205934	366	2392	2.34471	10.9111	4.61138e-06	2.69992	up	691	105	3.96242	0.662413	8.11351e-11	-2.66995	down
TraesCS3D01G501300	chr3D:590237247-590241626	156	541	1.26511	3.28448	0.0090744	1.77766	up	198	65	1.78697	0.538044	0.0021127	-1.5496	down
TraesCS3D01G501400	chr3D:590305814-590309600	3728	75	26.078	0.454689	0	-5.58864	down	1793	199	11.7861	1.4045	3.44169e-15	-3.13869	down
TraesCS3D01G502900	chr3D:591103173-591103403	176	27	390.249	60.2768	5.7149e-05	-2.59627	down	68	5	163.983	21.5244	1.17985e-06	-3.12664	down
TraesCS3D01G505500	chr3D:592902927-592904558	13	719	0.391898	19.3769	0	5.53871	up	4	47	0.175456	1.88013	0.000119666	2.83249	up
TraesCS3D01G513700	chr3D:597616472-597620813	79	793	0.461945	3.97257	1.70965e-08	3.28665	up	197	29	1.09532	0.188149	2.37108e-08	-2.62831	down
Trans_newGene_12549	chr3D:597630114-597630597	2801	324	449.395	48.3844	8.08402e-08	-3.10199	down	597	139	103.236	28.3387	9.34271e-07	-2.06535	down
Trans_newGene_12551	chr3D:597742999-597743628	0	84	0	7.60941	2.82446e-09	5.10078	up	2	958	0.293921	104.797	0	7.57307	up
TraesCS3D01G514000	chr3D:597938644-597940470	316	0	11.2086	0	0	-6.98104	down	78	2	3.57869	0.106091	1.64614e-09	-3.98758	down
TraesCS3D01G514300	chr3D:598048044-598049225	3353	0	120.141	0	0	-10.3781	down	446	5	20.8478	0.264562	0	-5.78586	down
TraesCS3D01G514400	chr3D:598060797-598062191	1295	1	37.0014	0.0476189	0	-8.52541	down	244	0	8.70595	0.0339862	0	-6.31959	down
Trans_newGene_12554	chr3D:600409668-600414263	0	323	0	1.39942	0	7.0124	up	110	288	0.504694	1.38196	0.00639307	1.37711	up
TraesCS3D01G517100	chr3D:600563453-600564143	24	6705	2.59789	598.443	0	7.98248	up	131	1488	18.218	218.482	0	3.48831	up
TraesCS3D01G517300	chr3D:600594427-600595179	74	2386	4.7278	131.779	1.11022e-16	4.96411	up	9	158	0.774645	13.1356	1.11133e-12	3.7486	up
TraesCS3D01G517400	chr3D:600607844-600608597	40	475	2.69826	28.0986	5.06056e-09	3.48931	up	5	45	0.456774	4.06579	0.000587564	2.58341	up
TraesCS3D01G517900	chr3D:600640162-600641405	0	200	0	20.5192	4.55191e-15	6.32772	up	49	166	6.13948	22.5827	0.000648395	1.71168	up
TraesCS3D01G519600	chr3D:602274006-602277123	133	0	1.55937	0	3.1799e-12	-5.74817	down	64	322	0.765368	3.89734	1.52684e-07	2.28976	up
Trans_newGene_12555	chr3D:603535346-603541543	1376	25015	27.309	429.538	7.37188e-13	4.18175	up	328	24768	6.75769	518.679	0	6.23855	up
Trans_newGene_12556	chr3D:603576158-603578857	0	1799	0	27.1976	0	9.48079	up	61	2928	1.15272	57.3527	0	5.52838	up
TraesCS3D01G527300	chr3D:605706111-605710387	102	370	0.629069	1.73051	0.00636245	1.83353	up	303	112	0.987526	0.351299	0.0051368	-1.39824	down
TraesCS3D01G531700	chr3D:607868761-607876696	56	403	0.179085	0.981448	3.29659e-06	2.79274	up	125	362	0.332927	1.00774	0.00119834	1.52424	up
TraesCS3D01G534200	chr3D:609212600-609217235	13	293	0.194865	3.16802	3.60068e-11	4.25093	up	111	7	1.43015	0.105942	6.94649e-10	-3.48947	down
TraesCS3D01G534800	chr3D:609363822-609365267	574	0	12.7231	0	0	-7.83702	down	129	11	3.24749	0.287982	1.46566e-09	-3.21807	down
TraesCS3D01G536300	chr3D:610138935-610190882	897	16000	448.943	4233.03	8.63309e-13	4.153	up	415	2923	429.114	1875.82	8.89178e-13	2.82034	up
TraesCS3D01G539900	chr3D:611557940-611568020	5910	363	136.723	7.33242	3.32689e-12	-4.01575	down	1854	578	52.7363	15.4461	0.000176732	-1.66299	down
TraesCS3D01G540800	chr3D:612272187-612273496	0	55	3.19426e-06	1.51189	7.35343e-07	4.51182	up	348	104	14.2035	4.10164	0.000188074	-1.70008	down
TraesCS3D01G540900	chr3D:612272510-612273375	11	220	1.06239	20.0937	6.99462e-10	4.04063	up	989	259	114.517	29.4199	5.89485e-06	-1.90727	down
TraesCS3D01G110100	chr3D:64109954-64111181	45	0	2.46104	0	7.85174e-06	-4.2363	down	78	14	5.22374	0.952314	0.0001793	-2.23524	down
TraesCS3D01G111100	chr3D:64642300-64645506	635	77	9.56341	0.992477	3.16812e-07	-3.00306	down	906	290	13.3686	4.42067	0.000273515	-1.61993	down
TraesCS3D01G113200	chr3D:67351033-67351704	20	91	1.57992	6.1535	0.00605921	2.054	up	6	370	0.627676	36.4377	0	5.3717	up
TraesCS3D01G020600	chr3D:6968152-6969713	6023	119	151.283	2.63612	0	-5.6318	down	3074	1084	98.1139	35.7489	0.00217637	-1.48785	down
TraesCS3D01G020700	chr3D:6971242-6972585	965	45	30.0236	1.21847	2.68896e-13	-4.34765	down	399	155	16.0629	6.41389	0.00807419	-1.33373	down
TraesCS3D01G116400	chr3D:69853746-69857808	30092	6778	412.536	82.9316	0.00250683	-2.15003	down	23992	5979	445.368	116.006	7.47912e-06	-1.99074	down
TraesCS3D01G022100	chr3D:7177305-7178927	393	2175	13.2969	70.9136	4.35967e-05	2.46086	up	515	190	21.0868	8.00055	0.00337085	-1.41084	down
TraesCS3D01G022900	chr3D:7256673-7268719	1655	279	7.30842	0.953723	1.66734e-05	-2.55771	down	1534	591	5.59396	2.26289	0.00693616	-1.35823	down
TraesCS3D01G118600	chr3D:73377733-73383361	246	1	1.47275	0.00888379	9.99201e-16	-6.14109	down	103	25	0.595828	0.150661	0.00059553	-1.9052	down
TraesCS3D01G120200	chr3D:75946800-75948254	3212	295	137.83	11.1274	2.33709e-09	-3.43354	down	388	19	22.3142	1.10651	0	-4.13438	down
TraesCS3D01G122200	chr3D:79629865-79633698	31	251	0.441312	2.40681	2.466e-06	2.91895	up	40	439	0.460573	5.17557	7.99361e-15	3.37199	up
TraesCS3D01G124700	chr3D:82754141-82760047	1939	99	11.5684	0.488522	2.68785e-13	-4.25733	down	1263	201	8.13621	1.34614	6.63135e-11	-2.62	down
TraesCS3D01G025000	chr3D:8436958-8439565	0	163	0	3.65554	1.28009e-13	6.03667	up	11	122	0.3947	4.31159	3.30337e-09	3.16284	up
TraesCS3D01G025700	chr3D:8851018-8851737	40	0	3.45723	0	2.89413e-05	-4.07591	down	61	0	6.07535	0	6.25103e-09	-4.37279	down
TraesCS3D01G130700	chr3D:90780584-90781327	196	14	17.6368	1.23059	3.13734e-08	-3.58689	down	76	1	9.62029	0.220314	5.22685e-10	-4.26884	down
TraesCS3D01G131500	chr3D:91659647-91660357	20	126	2.4564	13.9732	0.000208133	2.51264	up	16	128	2.33813	19.5549	6.44401e-08	2.7924	up
TraesCS3D01G132400	chr3D:92211473-92215544	47	352	0.325137	1.46421	2.6266e-06	2.83975	up	248	1136	1.20326	6.9159	7.21158e-08	2.19483	up
TraesCS3D01G133900	chr3D:93183890-93185778	286	2077	4.44842	113.395	1.0255e-06	2.8495	up	201	24	10.1646	0.699096	9.51682e-10	-2.90143	down
Trans_newGene_12615	chr3D:93205645-93206503	994	9233	83.7505	704.708	3.62792e-08	3.21222	up	86	641	10.791	78.2239	3.5989e-12	2.86709	up
TraesCS3D01G134700	chr3D:93607995-93609582	94	4746	2.92934	181.624	0	5.62049	up	61	447	2.29261	20.3655	2.60051e-11	2.82516	up
TraesCS3D01G134800	chr3D:93612696-93613645	0	334	0	29.5063	0	7.06035	up	2	37	0.271628	4.39801	0.000367609	2.98886	up
TraesCS4A01G094700	chr4A:103068612-103069382	156	5	14.2747	0.506555	5.04322e-10	-4.39754	down	37	5	4.80722	0.68677	0.0084583	-2.30029	down
TraesCS4A01G016400	chr4A:11183051-11188480	3314	16369	57.7375	254.941	0.000460118	2.30345	up	1569	4776	29.8076	96.3894	0.000529096	1.61732	up
TraesCS4A01G103700	chr4A:117280690-117283688	884	11	23.9353	0.186603	0	-6.03484	down	492	159	12.334	4.49144	0.000435502	-1.59785	down
TraesCS4A01G109900	chr4A:133453559-133457156	67	0	1.24092	0	6.03103e-08	-4.78518	down	65	13	1.47347	0.306269	0.00142907	-2.07029	down
TraesCS4A01G110900	chr4A:135614159-135616957	599	3095	10.6133	47.94	0.000118759	2.36443	up	195	561	4.27789	12.8617	0.000933793	1.52296	up
TraesCS4A01G019800	chr4A:13654319-13655771	364	36	13.8808	1.50178	7.34152e-08	-3.25017	down	115	565	5.35587	30.246	4.4232e-08	2.27941	up
TraesCS4A01G020100	chr4A:13745914-13749109	309	60	6.91859	1.23477	0.000205846	-2.31691	down	186	18	4.78776	0.507009	1.06652e-10	-3.15288	down
TraesCS4A01G120600	chr4A:148757720-148758112	364	1446	94.7356	361.528	0.0023686	1.98261	up	539	113	180.684	42.1758	1.42042e-07	-2.21032	down
TraesCS4A01G125300	chr4A:161280237-161281957	137	27	3.22766	0.558305	0.000983563	-2.24065	down	174	1678	5.14237	51.1386	3.33067e-16	3.26007	up
TraesCS4A01G134100	chr4A:182128703-182129221	76	723	10.4457	85.4499	4.01637e-08	3.20786	up	65	14	11.8132	2.70094	0.0024905	-1.98317	down
TraesCS4A01G135000	chr4A:185178398-185180187	15	78	0.350292	1.44202	0.00387273	2.20026	up	24	1635	0.572569	39.7322	0	5.93117	up
TraesCS4A01G135500	chr4A:186696148-186698379	458	14	8.00705	0.21363	4.91829e-14	-4.80086	down	189	49	4.01559	1.13412	0.000103711	-1.87013	down
TraesCS4A01G136000	chr4A:189601392-189607357	397	11	1.76919	0.0366417	5.34017e-14	-4.88496	down	245	56	0.92694	0.248227	6.52108e-06	-2.05722	down
Trans_newGene_13879	chr4A:210941033-210945548	40	0	0.364611	6.54238e-06	2.89413e-05	-4.07591	down	68	11	0.512638	0.0933925	0.000212714	-2.3243	down
TraesCS4A01G140700	chr4A:216437061-216438221	106	383	4.22173	15.277	0.00652592	1.82883	up	119	39	5.81946	2.01218	0.00765756	-1.524	down
TraesCS4A01G030400	chr4A:23614038-23614502	472	38	56.9261	4.14865	2.94092e-09	-3.54972	down	128	35	19.3859	5.94051	0.000841719	-1.77077	down
TraesCS4A01G031500	chr4A:24556162-24557613	45	956	1.56918	30.1188	3.14859e-13	4.33416	up	20	72	0.964962	3.49727	0.00863473	1.71393	up
TraesCS4A01G036200	chr4A:29023003-29028064	827	75	11.9279	1.1951	4.39444e-09	-3.41961	down	497	99	9.68077	2.19583	6.24331e-08	-2.27943	down
TraesCS4A01G037000	chr4A:29295842-29297166	2116	398	86.8874	14.6329	7.34452e-05	-2.40311	down	1054	76	54.991	3.9893	0	-3.72763	down
TraesCS4A01G039000	chr4A:31411090-31416651	463	1628	3.31802	8.69168	0.00936751	1.80841	up	616	1931	3.94704	13.0276	0.00018939	1.65669	up
TraesCS4A01G005700	chr4A:3378822-3381871	1383	11	9.51613	0.0602226	0	-6.67904	down	326	116	1.91926	0.714858	0.00280779	-1.45346	down
TraesCS4A01G041700	chr4A:35181173-35183648	262	16	2.71876	0.12986	1.48871e-09	-3.83612	down	103	11	1.31312	0.173693	1.57364e-07	-2.90184	down
TraesCS4A01G042100	chr4A:35567043-35568717	90	877	3.39251	30.7742	2.28617e-08	3.24886	up	77	378	3.83633	18.3857	1.35874e-07	2.26356	up
TraesCS4A01G164400	chr4A:379464579-379469640	94	356	2.02225	6.86906	0.00426062	1.89314	up	14	59	0.333772	1.50172	0.00702055	1.87361	up
TraesCS4A01G046800	chr4A:38362568-38370408	856	3679	4.13281	14.9098	0.00129379	2.10038	up	911	4712	4.20888	23.3672	3.23443e-09	2.38014	up
TraesCS4A01G048200	chr4A:38836586-38841930	445	77	2.96459	0.486583	3.83589e-05	-2.49254	down	488	39	3.06133	0.258459	4.44089e-16	-3.53201	down
TraesCS4A01G050000	chr4A:40860014-40861390	325	93	15.299	4.07984	0.00951882	-1.77769	down	43	179	2.87815	11.6959	3.19758e-05	1.9951	up
TraesCS4A01G169500	chr4A:427882514-427884309	513	1821	9.05755	41.5541	0.00879468	1.82262	up	535	2666	11.3502	59.2785	7.40776e-09	2.32369	up
TraesCS4A01G172200	chr4A:437482547-437484141	705	36	24.1255	1.01937	2.43772e-12	-4.19904	down	128	16	4.96907	0.722586	9.38367e-08	-2.76829	down
TraesCS4A01G173800	chr4A:441943991-441944884	1621	3	93.966	0.201116	0	-8.19988	down	1193	12	83.1495	0.89415	0	-6.29767	down
TraesCS4A01G174100	chr4A:444156983-444157667	6	84	0.626188	7.34151	6.71505e-06	3.3439	up	3	467	0.407195	46.8925	0	6.28269	up
TraesCS4A01G053100	chr4A:45109035-45110058	65	359	2.78312	13.0749	8.08264e-05	2.42066	up	50	10	2.34626	0.530036	0.00737975	-2.00952	down
TraesCS4A01G180300	chr4A:454592870-454604617	6	55	0.150379	0.551274	0.000767211	2.75494	up	5	65	0.0628763	0.857866	1.94064e-06	3.08533	up
TraesCS4A01G189600	chr4A:468248327-468253831	94	394	1.6157	5.93343	0.00145808	2.03848	up	49	174	1.09645	3.21981	0.000304161	1.77838	up
TraesCS4A01G191100	chr4A:470136300-470138148	58	7	2.85529	0.324147	0.000932452	-2.6682	down	73	8	4.2911	0.482503	6.60216e-06	-2.76845	down
TraesCS4A01G056400	chr4A:47286211-47292642	2	470	0.0475408	7.4405	0	6.70748	up	5	60	0.143461	1.38689	7.56631e-06	2.97526	up
TraesCS4A01G056500	chr4A:47388617-47392608	108	604	1.25222	5.59149	4.46186e-05	2.45623	up	50	1555	0.51781	16.7927	0	4.88835	up
TraesCS4A01G193900	chr4A:475902547-475907183	375	106	3.06629	0.652285	0.00804239	-1.79858	down	342	92	2.60486	0.738953	3.54421e-05	-1.84672	down
TraesCS4A01G203400	chr4A:494009956-494010940	1474	6583	66.0991	263.097	0.00105052	2.1571	up	2116	305	122.062	18.0051	3.06377e-12	-2.76886	down
TraesCS4A01G204600	chr4A:496113929-496115045	149	615	6.45489	25.4099	0.0014685	2.02697	up	198	30	11.2866	1.79514	3.50105e-08	-2.5912	down
TraesCS4A01G212800	chr4A:511022011-511024886	2220	231	49.7694	4.49707	1.6532e-08	-3.25057	down	3533	216	97.7516	6.16287	0	-3.99944	down
TraesCS4A01G213300	chr4A:511227460-511229401	174	892	6.88787	33.2962	0.000111722	2.34127	up	125	35	6.74915	1.92484	0.00120228	-1.73737	down
TraesCS4A01G219900	chr4A:522153421-522157524	5786	1145	73.2893	12.4665	0.000203929	-2.33467	down	4159	1308	52.6732	17.1557	0.000304947	-1.65329	down
Trans_newGene_13653	chr4A:524288281-524291363	187	14	1.72423	0.0812061	6.14053e-08	-3.51996	down	92	19	0.619754	0.143357	0.000219219	-2.09429	down
TraesCS4A01G223500	chr4A:531236819-531241694	70	767	0.317608	2.78446	5.36443e-09	3.40748	up	109	1003	0.458311	4.44979	4.32987e-15	3.17923	up
TraesCS4A01G224000	chr4A:531383913-531386654	4	318	0.0244923	1.24936	1.44329e-15	5.6191	up	60	475	0.262093	2.18982	3.83693e-12	2.93492	up
TraesCS4A01G224300	chr4A:532073805-532075311	1042	9879	32.3229	260.603	2.70002e-08	3.24189	up	830	5954	26.7823	206.727	5.04263e-13	2.85133	up
TraesCS4A01G226900	chr4A:535242330-535244125	6658	185512	246.427	6315.61	9.99201e-16	4.79975	up	13416	1611	575.455	73.3369	1.78746e-14	-3.04224	down
Trans_newGene_13662	chr4A:537216044-537217491	92	0	2.42793	0	7.80104e-10	-5.22836	down	68	1	1.91824	0.0356769	4.8652e-09	-4.115	down
TraesCS4A01G232400	chr4A:541987324-541988376	56	4336	2.40297	186.476	0	6.2121	up	90	4	5.15533	0.276504	1.56685e-09	-3.70657	down
TraesCS4A01G234100	chr4A:543332002-543333307	375	42	14.8219	1.47502	2.94321e-07	-3.08399	down	103	4	5.44229	0.233752	8.58589e-11	-3.89516	down
TraesCS4A01G235800	chr4A:544380953-544382209	137	1	5.49359	0.0682962	1.38647e-11	-5.30821	down	176	0	9.05967	0	0	-5.85525	down
TraesCS4A01G239800	chr4A:548819782-548822077	76	347	1.65595	6.56261	0.000651507	2.15422	up	106	404	2.31962	9.99135	1.14066e-05	1.91297	up
TraesCS4A01G245300	chr4A:555515633-555523939	196	980	4.37117	19.5635	0.000149912	2.30719	up	494	6	11.7114	0.150993	0	-5.76373	down
TraesCS4A01G247600	chr4A:558649509-558651599	986	3823	26.2972	92.7262	0.00444261	1.95231	up	462	45	10.937	1.18017	3.83027e-14	-3.26117	down
TraesCS4A01G250200	chr4A:561071605-561112431	1218	1	479.483	2.01731	0	-8.43715	down	789	18	269.355	7.63624	0	-5.21945	down
TraesCS4A01G250400	chr4A:561105686-561106025	2102	0	2951.83	0	0	-9.70507	down	328	2	483.868	5.88785	0	-6.01716	down
TraesCS4A01G059800	chr4A:56260475-56262827	7441	22	304.93	0.836442	0	-8.2458	down	789	13	42.8681	0.738319	0	-5.61037	down
Trans_newGene_14009	chr4A:564699546-564701291	3	157	0.115567	4.76585	3.8162e-11	4.85258	up	46	4	1.77585	0.195657	0.000205377	-2.78343	down
TraesCS4A01G253100	chr4A:565430040-565434963	146	557	0.423435	1.2703	0.00345	1.91352	up	236	9	0.602254	0.0250263	0	-4.29536	down
TraesCS4A01G253200	chr4A:565432002-565434963	371	3909	19.6973	159.057	3.94836e-09	3.38847	up	802	160	32.4852	6.95284	2.40864e-08	-2.29043	down
TraesCS4A01G256500	chr4A:568192481-568195052	1480	0	32.092	0	0	-9.19963	down	61	9	1.94487	0.270445	0.000259769	-2.39603	down
TraesCS4A01G257900	chr4A:570910048-570912528	239	14	3.37652	0.180062	1.68344e-09	-3.86975	down	64	6	1.14225	0.103555	9.4312e-06	-2.87447	down
TraesCS4A01G262100	chr4A:574389413-574392286	11	86	0.505641	3.61262	0.000189156	2.71078	up	10	51	0.489618	2.83651	0.00472722	2.05911	up
TraesCS4A01G262600	chr4A:574868896-574873265	1564	7830	47.2941	180.537	0.000265254	2.32191	up	2062	8995	63.496	272.814	3.1008e-07	2.13669	up
TraesCS4A01G275300	chr4A:584532753-584535075	318	7	16.1829	0.362945	5.31797e-14	-5.07311	down	185	22	12.9251	1.571	1.8417e-09	-2.89441	down
TraesCS4A01G277300	chr4A:585376976-585380048	1037	137	17.5424	1.95528	6.63694e-07	-2.89736	down	1088	412	19.3227	7.89059	0.0047342	-1.38108	down
TraesCS4A01G061700	chr4A:58552089-58558186	617	18	68.333	1.85395	4.44089e-15	-4.91596	down	55	10	7.13568	1.51932	0.00220626	-2.13936	down
Trans_newGene_13689	chr4A:585672052-585678316	135	3	0.279925	0.00578176	3.76348e-10	-4.63849	down	62	15	0.108826	0.0280087	0.00762409	-1.83601	down
TraesCS4A01G294400	chr4A:595817811-595821043	241	1132	3.38759	12.9976	0.000319731	2.21996	up	253	1787	3.61642	26.6415	1.19127e-12	2.81855	up
TraesCS4A01G297800	chr4A:596825113-596827529	404	71	33.0632	6.54818	5.06702e-05	-2.4671	down	286	44	29.8447	4.45927	4.53568e-09	-2.60552	down
Trans_newGene_13698	chr4A:596833469-596834845	9	2950	0.304426	84.6476	0	8.00149	up	7	509	0.282078	19.9281	0	5.67809	up
TraesCS4A01G298300	chr4A:597023208-597024827	915	0	26.9847	0	0	-8.50739	down	757	7	29.374	0.291191	0	-6.22543	down
Trans_newGene_13700	chr4A:598462140-598476109	82	0	1.48014	5.43892e-46	3.95111e-09	-5.06704	down	14	822	0.27967	16.9061	0	5.60625	up
TraesCS4A01G301600	chr4A:598590265-598592108	6	6800	0.148538	162.052	0	9.64077	up	5	40	0.165785	1.31035	0.00274584	2.42494	up
TraesCS4A01G305700	chr4A:600915904-600920006	11334	12	97.5775	0.0382019	0	-9.60858	down	3030	55	25.1081	0.341269	0	-5.69369	down
TraesCS4A01G308600	chr4A:602248955-602250749	0	1041	0	18.0262	0	8.69304	up	3	51	0.0875399	1.21891	1.1118e-05	3.1626	up
TraesCS4A01G309900	chr4A:603030378-603033264	255	11	3.14499	0.124061	7.15136e-11	-4.25138	down	169	1045	2.19993	11.961	7.43695e-11	2.61974	up
TraesCS4A01G310100	chr4A:603034393-603038269	241	27	2.23135	0.177815	1.00616e-06	-3.04422	down	164	1196	1.44323	10.3841	9.7744e-13	2.85646	up
TraesCS4A01G063600	chr4A:60344396-60345181	81	7	9.1593	0.831862	2.41598e-05	-3.1329	down	42	0	5.96091	0	3.98098e-06	-3.86553	down
TraesCS4A01G311300	chr4A:603458896-603462620	94	534	1.27563	6.20771	4.0139e-05	2.47472	up	479	65	6.52154	0.936158	2.85197e-11	-2.81104	down
TraesCS4A01G314400	chr4A:604677416-604850484	6	100	0.0387705	0.324166	7.385e-07	3.5887	up	23	450	0.0823682	1.90188	0	4.13123	up
TraesCS4A01G321500	chr4A:609916890-609923080	1679	150	15.1214	0.927663	1.80118e-09	-3.46268	down	4388	772	36.0803	6.87101	4.95976e-10	-2.48891	down
TraesCS4A01G323400	chr4A:611264184-611266257	160	0	1.79261	0	1.72418e-13	-6.01028	down	51	774	0.461532	7.5131	0	3.85778	up
TraesCS4A01G325200	chr4A:612531506-612533675	886	73	12.5195	0.903933	1.03239e-09	-3.55645	down	245	9	3.93831	0.150822	0	-4.34867	down
TraesCS4A01G327000	chr4A:613695167-613704798	0	132	0	0.686328	3.57459e-12	5.73749	up	105	454	0.695518	3.42704	8.96612e-07	2.0934	up
TraesCS4A01G330000	chr4A:615103990-615107545	284	1	2.59065	0.0126427	0	-6.34636	down	74	285	0.630434	2.66099	2.13328e-05	1.91499	up
TraesCS4A01G331900	chr4A:616273606-616313923	2290	78	40.7516	1.21775	3.33067e-16	-4.83142	down	1348	348	20.8788	6.10636	3.95859e-06	-1.93104	down
TraesCS4A01G346100	chr4A:625164950-625166242	5533	160	127.959	3.33454	0	-5.09002	down	2507	180	57.3999	4.48294	0	-3.76403	down
TraesCS4A01G347000	chr4A:625281273-625282133	0	321	0.0129536	8.27096	0	7.00351	up	3	98	0.105304	3.45193	4.07401e-11	4.06511	up
TraesCS4A01G347300	chr4A:625372058-625372726	149	0	10.2087	0	5.36127e-13	-5.90917	down	55	9	4.19967	0.783056	0.00113025	-2.25423	down
TraesCS4A01G349400	chr4A:626119519-626121612	2161	554	57.2487	14.1625	0.00329233	-1.95887	down	2390	594	91.1989	22.491	1.76725e-06	-1.98964	down
TraesCS4A01G352900	chr4A:628087961-628090450	373	99	14.8674	3.68661	0.00438905	-1.88711	down	359	2009	18.2642	102.275	4.39551e-10	2.48752	up
TraesCS4A01G353100	chr4A:628327286-628329131	11	69	0.276911	1.60413	0.00189746	2.40313	up	23	169	1.00766	6.4518	1.64367e-08	2.73447	up
TraesCS4A01G353400	chr4A:628490280-628495893	226	0	1.88288	0	6.66134e-16	-6.50198	down	427	108	3.1592	0.83165	7.90981e-06	-1.93996	down
TraesCS4A01G359100	chr4A:631963786-631966112	260	14	3.91488	0.164508	4.66378e-10	-3.99003	down	216	3	2.90472	0.0415198	0	-5.16154	down
TraesCS4A01G359900	chr4A:632989683-632991293	1736	0	57.0312	1.98064e-06	0	-9.42944	down	843	89	35.7781	3.805	8.10463e-15	-3.18681	down
TraesCS4A01G066800	chr4A:64135737-64146860	4	69	0.0564482	0.725802	1.06531e-05	3.45513	up	6	110	0.0890473	1.52531	1.77419e-10	3.64943	up
TraesCS4A01G369300	chr4A:641480727-641481556	526	0	38.6319	0	0	-7.71161	down	97	11	9.02248	1.07393	5.00647e-07	-2.81786	down
Trans_newGene_13728	chr4A:642395105-642398523	6	66	0.103283	1.94207	0.000111743	3.0074	up	67	533	1.11362	11.1527	1.92013e-12	2.94833	up
TraesCS4A01G377600	chr4A:653073897-653076726	0	453	0	4.31273	0	7.49717	up	193	486	2.26609	5.92479	0.00757887	1.33176	up
TraesCS4A01G380200	chr4A:657497089-657498913	447	10	21.4114	0.373539	3.10862e-15	-5.16593	down	320	27	14.6969	1.70667	5.58442e-14	-3.4125	down
TraesCS4A01G384800	chr4A:662278609-662291897	178	1268	0.471631	2.59242	1.41723e-06	2.81518	up	245	1605	0.554593	3.85227	9.52671e-12	2.70965	up
TraesCS4A01G389900	chr4A:667174185-667176353	18	998	2.8552	155.652	0	5.60748	up	115	19	18.9806	3.88619	5.00469e-06	-2.4068	down
TraesCS4A01G390100	chr4A:667330849-667331742	56	277	4.33154	19.1174	0.000358075	2.25592	up	224	846	19.042	77.8799	5.28317e-06	1.91587	up
TraesCS4A01G390200	chr4A:667344888-667346783	236	1472	14.3628	84.2829	8.48925e-06	2.62806	up	1065	2773	67.6914	184.62	0.00644756	1.39128	up
TraesCS4A01G068400	chr4A:66909705-66911330	110	789	3.39648	21.8603	1.61324e-06	2.81443	up	35	107	1.47648	4.52868	0.00823523	1.54402	up
Trans_newGene_14068	chr4A:669390145-669392374	2	4560	0.125739	143.158	0	9.97886	up	159	596	6.8426	27.4955	8.4791e-06	1.89917	up
TraesCS4A01G396200	chr4A:671522878-671602531	368	3	4.12611	0.038759	0	-6.06839	down	190	1003	2.64776	11.7566	3.28738e-09	2.39463	up
TraesCS4A01G396700	chr4A:671923982-671927019	431	2419	7.39821	32.2514	3.7055e-05	2.48174	up	325	880	4.39231	12.64	0.00224866	1.44169	up
TraesCS4A01G397700	chr4A:673038277-673042516	278	56	1.51029	0.450601	0.000343552	-2.26108	down	198	60	0.908826	0.323674	0.000744727	-1.65967	down
TraesCS4A01G398700	chr4A:673716460-673718733	65	703	1.35589	11.9445	7.3673e-09	3.38527	up	128	18	2.61952	0.406737	3.5709e-07	-2.62438	down
Trans_newGene_14073	chr4A:674762147-674762912	22	741	1.54895	45.9554	1.9984e-15	4.92226	up	7	60	0.563526	4.68447	5.16857e-05	2.65668	up
TraesCS4A01G401700	chr4A:675600290-675603034	3934	537	69.2919	8.01784	1.00236e-06	-2.86717	down	3065	577	57.2621	11.6652	2.63949e-09	-2.38977	down
TraesCS4A01G404500	chr4A:678127032-678131168	1153	77	51.986	2.62699	3.31477e-11	-3.86106	down	234	56	11.1518	2.61199	1.55743e-05	-1.99179	down
TraesCS4A01G406300	chr4A:679158169-679161219	0	117	0	1.91675	2.26507e-11	5.56692	up	57	6	1.12561	0.141237	6.00948e-05	-2.7155	down
TraesCS4A01G406400	chr4A:679254404-679260601	917	64	12.9823	0.851846	9.239e-11	-3.78899	down	82	17	1.48419	0.397045	0.000454437	-2.07107	down
TraesCS4A01G070700	chr4A:68123929-68126738	567	47	11.7823	1.55124	2.64691e-09	-3.52363	down	635	164	13.4695	3.02829	6.3975e-06	-1.92008	down
TraesCS4A01G410800	chr4A:683616676-683618332	5824	1542	280.246	71.9723	0.00730601	-1.91547	down	9162	1467	596.605	95.2957	5.34877e-11	-2.62699	down
TraesCS4A01G412100	chr4A:684084323-684086196	119	27	3.14136	0.639479	0.00413248	-2.04138	down	98	753	3.42248	27.0715	9.79106e-13	2.9161	up
TraesCS4A01G416000	chr4A:685826784-685827155	0	60	0	14.9409	2.49186e-07	4.63207	up	0	44	0	18.8435	1.48335e-06	3.94055	up
TraesCS4A01G425300	chr4A:697382833-697390065	2756	211	15.9698	0.949619	1.33917e-10	-3.69144	down	2902	445	13.6575	2.21994	1.33995e-11	-2.68352	down
TraesCS4A01G435600	chr4A:705632681-705633981	101	9	6.21194	0.543745	7.68512e-06	-3.16754	down	46	5	3.84668	0.427694	0.000540855	-2.59245	down
TraesCS4A01G438600	chr4A:708465195-708466244	108	0	35.8746	0	7.52018e-11	-5.45397	down	95	13	31.745	5.78991	3.40055e-06	-2.59693	down
TraesCS4A01G440100	chr4A:709114560-709117191	662	3	14.2397	0.0715279	0	-6.91115	down	259	44	7.53757	1.24863	4.18883e-08	-2.46407	down
TraesCS4A01G440500	chr4A:709418317-709616324	42	1747	0.861823	31.5099	0	5.29632	up	185	862	4.34777	20.9742	6.5232e-08	2.21464	up
TraesCS4A01G442800	chr4A:710693760-710695876	90	993	1.93185	16.7732	3.44174e-09	3.42759	up	245	4627	6.13106	114.287	0	4.23536	up
TraesCS4A01G445500	chr4A:713502743-713506457	4881	100	18.8593	0.310564	0	-5.57393	down	2085	587	6.57563	1.95573	2.42204e-05	-1.80996	down
TraesCS4A01G445600	chr4A:713516952-713523523	108	2362	0.94154	21.1712	3.68594e-14	4.41915	up	359	105	3.64528	1.42761	0.000126712	-1.73118	down
TraesCS4A01G445800	chr4A:713630153-713630936	9148	38641	509.284	1905.35	0.00532214	2.0783	up	1960	354	140.582	26.2583	1.0176e-09	-2.44559	down
TraesCS4A01G446500	chr4A:713948711-713949865	483	2267	20.2225	82.9477	0.00036678	2.22478	up	343	1502	19.3194	83.4659	1.70204e-07	2.13387	up
TraesCS4A01G447600	chr4A:714436991-714442552	4	7233	0.0156241	17.383	0	10.1157	up	1419	3885	4.02792	11.2672	0.00332617	1.46432	up
TraesCS4A01G448500	chr4A:714992146-715108902	0	1190	0	2.45316	0	8.88559	up	597	151	1.57543	0.228873	4.63408e-06	-1.94837	down
Trans_newGene_13772	chr4A:715117898-715132047	0	1820	0	13.0498	0	9.49751	up	242	1269	1.98288	9.01193	2.93853e-09	2.38905	up
Trans_newGene_14103	chr4A:715549860-715552014	0	75	0	0.931476	1.34322e-08	4.94232	up	219	62	3.21322	0.925311	0.000225236	-1.75793	down
TraesCS4A01G455900	chr4A:719178222-719179736	0	237	3.84716e-05	3.2549	3.33067e-16	6.5698	up	7	46	0.123382	0.84864	0.00229741	2.29453	up
TraesCS4A01G461700	chr4A:726212889-726217457	61	521	0.27511	1.84405	2.6673e-07	3.04293	up	198	604	0.864652	2.74794	0.000339234	1.60726	up
Trans_newGene_14110	chr4A:727253159-727253961	142	34	10.7705	2.71906	0.00453832	-1.98447	down	144	47	13.3548	4.30464	0.00427861	-1.54157	down
TraesCS4A01G073800	chr4A:72922287-72925571	6059	1165	132.452	22.1215	0.000142438	-2.37623	down	6518	867	156.609	23.384	2.66343e-13	-2.89264	down
Trans_newGene_13777	chr4A:733001302-733002111	142	16	5.52861	0.532112	7.83816e-06	-2.96402	down	166	20	5.79003	0.767664	5.73156e-09	-2.86074	down
TraesCS4A01G485800	chr4A:739272931-739418986	748	145	14.5117	2.53004	0.00010783	-2.34697	down	572	26	14.2799	0.682883	0	-4.29315	down
TraesCS4A01G485900	chr4A:739310325-739313661	108	436	2.21787	7.75265	0.00205117	1.98832	up	216	14	6.1599	0.431146	9.74776e-14	-3.66913	down
TraesCS4A01G486800	chr4A:739680708-739683264	70	5	0.381987	0.0247012	2.39556e-05	-3.26934	down	20	147	0.0946636	0.696292	5.19609e-08	2.7133	up
TraesCS4A01G487000	chr4A:739760923-739763664	2	95	0.0216429	0.754455	1.47336e-08	4.43089	up	67	464	0.717819	5.21848	6.95002e-11	2.74955	up
Trans_newGene_13788	chr4A:740143674-740147725	0	424	0	2.42522	0	7.40227	up	309	100	2.05675	0.762055	0.000765392	-1.58514	down
Trans_newGene_13789	chr4A:740158775-740159921	0	258	0	7.17952	0	6.69105	up	71	222	2.41746	7.76375	0.000874725	1.6162	up
TraesCS4A01G488900	chr4A:740177392-740180102	2	266	0.0245386	2.4399	1.66533e-15	5.89213	up	29	639	0.386838	8.62531	0	4.33564	up
Trans_newGene_14122	chr4A:741566007-741566562	4	115	1.46958	32.7154	1.36013e-08	4.1716	up	20	131	7.38295	60.884	5.40102e-07	2.55065	up
TraesCS4A01G493700	chr4A:742074272-742077106	122	1	0.671107	0.00763969	8.08142e-11	-5.14411	down	35	320	0.211066	2.03247	3.05855e-12	3.09748	up
TraesCS4A01G495000	chr4A:742373026-742376079	2597	526	59.1988	11.2568	0.000201839	-2.29821	down	1998	747	54.6274	20.5867	0.00476121	-1.40242	down
TraesCS4A01G498000	chr4A:743680180-743680866	5505	223	396.074	15.028	2.66454e-15	-4.61007	down	5649	29937	474.694	2532.39	5.39188e-09	2.4185	up
TraesCS4A01G499500	chr4A:744433284-744433745	2643	14023	458.456	2259.75	0.000164062	2.40643	up	3679	969	812.688	230.59	7.28897e-06	-1.90812	down
TraesCS4A01G081000	chr4A:83571421-83572146	69	419	5.38681	30.293	2.29972e-05	2.55916	up	146	39	14.4395	3.81961	0.000387827	-1.81224	down
TraesCS4A01G081300	chr4A:84380639-84382336	162	36	2.81937	0.563795	0.00194335	-2.09454	down	99	18	1.99714	0.400469	3.91381e-05	-2.26367	down
TraesCS4B01G103000	chr4B:109218263-109221780	1639	25	31.2279	0.479494	0	-5.89834	down	2345	29	51.9584	0.766897	0	-6.18105	down
TraesCS4B01G106000	chr4B:115528715-115530932	314	78	4.50043	0.963616	0.00251935	-1.97486	down	176	523	2.97345	9.00271	0.000575765	1.56781	up
TraesCS4B01G015300	chr4B:11567321-11568975	1657	11	49.1225	0.298751	0	-6.93938	down	566	9	21.8721	0.361456	0	-5.54645	down
TraesCS4B01G015600	chr4B:11672244-11675492	97	11	4.60624	0.470418	4.79243e-05	-2.87977	down	141	30	7.1469	1.62083	2.73872e-05	-2.11034	down
Trans_newGene_15278	chr4B:11715625-11716857	26	1185	1.18738	45.2761	0	5.37977	up	43	2460	2.23713	132.719	0	5.75302	up
TraesCS4B01G108200	chr4B:119107361-119110276	97	409	2.542	18.819	0.00134363	2.04789	up	209	25	5.91936	0.682421	7.02085e-10	-2.90456	down
TraesCS4B01G109900	chr4B:122563187-122565724	3411	29478	84.386	649.285	1.93965e-07	3.11043	up	6650	1487	173.668	40.5725	2.35785e-07	-2.14537	down
TraesCS4B01G018900	chr4B:13943794-13947651	257	2003	3.49362	21.935	3.71653e-07	2.95005	up	291	2479	4.25717	38.0377	5.10703e-15	3.09047	up
TraesCS4B01G021500	chr4B:15426811-15431975	104	3	2.27428	0.0768097	1.63244e-08	-4.26997	down	85	9	2.16076	0.274439	1.0783e-06	-2.85489	down
TraesCS4B01G023800	chr4B:17090394-17097472	5966	1507	33.6944	5.07979	0.00429706	-1.98328	down	18038	5256	106.156	29.1247	0.000185807	-1.76513	down
TraesCS4B01G131700	chr4B:171815585-171825666	239	1552	2.1101	10.3627	4.90327e-06	2.68625	up	464	78	4.30705	0.906708	2.59221e-09	-2.51327	down
TraesCS4B01G135800	chr4B:178844465-178850912	1236	183	7.31369	0.879831	2.95597e-06	-2.73896	down	2631	895	14.5475	5.20135	0.0010435	-1.53913	down
Trans_newGene_15379	chr4B:184595723-184602374	89	397	0.24246	0.824583	0.000755403	2.12609	up	171	40	0.348508	0.0870456	3.7536e-05	-2.00198	down
TraesCS4B01G143500	chr4B:191079597-191080490	825	29	59.7011	2.01499	9.99201e-15	-4.71439	down	622	42	53.4934	3.62382	0	-3.7807	down
Trans_newGene_15388	chr4B:193433949-193440488	165	23	0.506576	0.0574867	2.86742e-05	-2.71457	down	126	33	0.391607	0.108374	0.000549269	-1.82645	down
TraesCS4B01G026500	chr4B:20001150-20003090	336	29	8.92505	0.735361	1.95233e-08	-3.42484	down	323	1099	11.6825	40.7982	3.68659e-05	1.77013	up
TraesCS4B01G028100	chr4B:21146888-21149334	131	1086	5.91242	39.7	1.83617e-07	3.02723	up	226	83	10.5941	4.3141	0.00686689	-1.39915	down
TraesCS4B01G033400	chr4B:24741569-24742960	246	66	4.22907	0.959284	0.00623094	-1.85874	down	144	4	2.3475	0.0695928	3.05311e-14	-4.36656	down
TraesCS4B01G033600	chr4B:24759337-24760145	653	0	32.0321	0	0	-8.02229	down	298	0	17.5189	0	0	-6.60475	down
Trans_newGene_14926	chr4B:27016973-27021181	102	0	0.965902	0	1.74895e-10	-5.37345	down	71	13	0.549403	0.0760805	0.00040474	-2.19212	down
TraesCS4B01G038800	chr4B:27835208-27837932	2050	42	92.2417	1.54308	0	-5.52676	down	316	56	19.0215	3.32403	3.31049e-08	-2.42032	down
TraesCS4B01G041100	chr4B:28414562-28417772	750	80	10.5208	0.930958	4.67125e-08	-3.18889	down	43	1	0.608873	0.0180178	1.39511e-05	-3.48985	down
TraesCS4B01G041300	chr4B:28536540-28538750	29	128	0.408308	1.53585	0.00352596	2.04988	up	20	108	0.316303	1.78749	1.94713e-05	2.27912	up
TraesCS4B01G042200	chr4B:28730606-28736253	52	7	0.336806	0.0335449	0.00269826	-2.51758	down	60	14	0.328553	0.0848115	0.0070043	-1.87315	down
TraesCS4B01G156500	chr4B:289102565-289103509	47	750	3.34655	51.5241	3.18745e-11	3.92561	up	166	34	15.2075	3.0511	7.17453e-06	-2.1764	down
TraesCS4B01G158500	chr4B:307205369-307208908	160	1689	2.32598	21.6957	4.34841e-09	3.37962	up	552	214	8.80297	3.59518	0.00684232	-1.34132	down
TraesCS4B01G159100	chr4B:308693882-308694943	929	174	20.6681	3.09365	6.71486e-05	-2.39975	down	199	37	3.45791	0.691182	7.02917e-07	-2.32132	down
Trans_newGene_15468	chr4B:340642084-340644473	93	461	0.985697	3.73983	0.000216129	2.27874	up	165	32	1.66135	0.351231	3.54324e-06	-2.24787	down
TraesCS4B01G047400	chr4B:34722476-34725118	226	1	6.36084	0.0447199	4.44089e-15	-6.02005	down	166	5	5.81601	0.19306	3.55271e-15	-4.37667	down
Trans_newGene_15080	chr4B:357818565-357823148	574	3515	6.44401	30.6098	1.25259e-05	2.60911	up	236	764	2.29221	7.59697	0.000105556	1.69505	up
TraesCS4B01G170100	chr4B:372251649-372253428	29	192	0.88479	5.39516	3.90095e-05	2.62553	up	51	3078	1.61203	106.576	0	5.84511	up
TraesCS4B01G171100	chr4B:374627166-374629847	11	160	0.0972285	1.09727	7.41725e-08	3.58732	up	224	74	1.94521	0.675564	0.00177996	-1.54585	down
Trans_newGene_14932	chr4B:37552802-37554783	16	245	0.409142	5.56614	4.0886e-09	3.74029	up	58	5	1.65831	0.151312	1.72064e-05	-2.90794	down
TraesCS4B01G172200	chr4B:376420003-376427567	40	662	0.257599	6.52247	2.75144e-11	3.96606	up	15	85	0.128136	0.917507	6.38746e-05	2.29637	up
TraesCS4B01G173100	chr4B:377937891-377943376	619	4753	4.9146	33.2491	5.28972e-07	2.93573	up	1493	6570	14.0468	64.7163	2.07421e-07	2.14865	up
TraesCS4B01G173600	chr4B:380653183-380655601	300	64	5.89029	1.06797	0.000567264	-2.18515	down	318	928	6.97358	21.1929	0.000635362	1.54917	up
TraesCS4B01G005900	chr4B:3859564-3861247	0	1066	0	22.033	0	8.72719	up	3	143	0.121418	3.83213	4.55191e-15	4.59644	up
TraesCS4B01G178700	chr4B:391545808-391553143	2625	378	45.7864	4.08473	1.98671e-06	-2.78765	down	1360	203	21.2666	3.78416	1.22188e-11	-2.71243	down
TraesCS4B01G052300	chr4B:41009853-41013853	2003	9780	42.1548	183.414	0.000410141	2.28623	up	1456	6742	38.8936	185.731	6.09301e-08	2.22204	up
TraesCS4B01G052800	chr4B:41700900-41704670	47	220	1.03949	4.7416	0.000840207	2.16782	up	12	63	0.330533	1.63063	0.000967356	2.14323	up
Trans_newGene_14935	chr4B:41867609-41869506	117	0	2.30005	0	2.26507e-11	-5.56692	down	13	72	0.244197	1.37464	0.000254706	2.23493	up
TraesCS4B01G197200	chr4B:424748014-424750747	942	227	18.9268	3.47662	0.00135023	-2.04095	down	985	160	19.5345	3.32843	1.61883e-10	-2.58592	down
TraesCS4B01G202000	chr4B:432786798-432788846	65	277	0.791158	2.72265	0.00159399	2.04954	up	59	527	0.75137	6.98432	1.672e-13	3.10693	up
Trans_newGene_15125	chr4B:436312968-436316104	69	0	0.35042	0	4.09689e-08	-4.8261	down	235	0	0.939988	0	0	-6.26607	down
Trans_newGene_15550	chr4B:457869633-457871710	79	306	1.63265	5.69448	0.00372681	1.92012	up	157	36	3.03756	0.875109	4.19604e-05	-2.02168	down
TraesCS4B01G223000	chr4B:467717869-467718597	134	984	10.0201	68.1157	1.03066e-06	2.85322	up	382	149	36.185	13.8994	0.00876273	-1.32724	down
TraesCS4B01G223400	chr4B:467908847-467912961	997	268	24.7555	6.01566	0.00453745	-1.88549	down	2267	761	64.9512	22.056	0.000761709	-1.5577	down
TraesCS4B01G057200	chr4B:46952812-46958653	16844	4085	236.312	49.7537	0.00452725	-2.04315	down	11284	3065	160.648	45.9026	2.87885e-05	-1.86599	down
TraesCS4B01G225200	chr4B:471775285-471776137	119	0	10.9835	0	1.75221e-11	-5.59086	down	85	8	9.30729	1.04428	4.33581e-07	-2.97971	down
TraesCS4B01G225500	chr4B:472133199-472135124	58	925	1.55979	22.5116	1.97653e-11	3.93786	up	23	101	0.860327	3.61059	0.000259699	2.009	up
TraesCS4B01G226300	chr4B:472671555-472674545	126	526	7.14397	28.4953	0.00134827	2.03995	up	119	344	4.34398	10.9006	0.00130448	1.5205	up
TraesCS4B01G227100	chr4B:475247395-475256621	2405	600	20.575	4.1871	0.00250257	-1.99846	down	1503	560	13.2899	5.19019	0.00398782	-1.40616	down
TraesCS4B01G227600	chr4B:476265089-476266638	1867	528	44.1719	11.8089	0.00924775	-1.81719	down	851	321	22.3077	8.78079	0.00431604	-1.38483	down
Trans_newGene_15575	chr4B:490640225-490648337	0	78	0	0.328907	7.87425e-09	4.99709	up	14	97	0.0890158	0.586119	3.42678e-06	2.56269	up
Trans_newGene_15148	chr4B:491121789-491124571	370	84	2.32528	0.385497	0.000903922	-2.10619	down	421	32	2.02513	0.162763	6.66134e-16	-3.58299	down
TraesCS4B01G235400	chr4B:491791035-491799106	4357	78	170.317	2.82888	0	-5.75865	down	257	5	13.7083	0.313988	0	-4.99787	down
TraesCS4B01G007400	chr4B:4951076-4955090	12200	14	40.6432	0.0389192	0	-9.52863	down	2846	137	7.76983	0.394347	0	-4.33305	down
TraesCS4B01G237300	chr4B:495125890-495126692	1241	0	133.266	0	0	-8.94601	down	272	2	33.6632	0.290103	0	-5.74984	down
TraesCS4B01G237600	chr4B:495355182-495356630	1031	170	30.6468	4.7079	1.29356e-05	-2.58272	down	286	796	11.0793	31.1198	0.00143859	1.48006	up
TraesCS4B01G242200	chr4B:500868365-500870839	212	1033	3.5217	15.2828	0.000204773	2.27116	up	376	972	7.72295	20.2435	0.0047786	1.37623	up
TraesCS4B01G243600	chr4B:504938931-504943563	1184	247	109.15	22.6998	0.000250382	-2.2495	down	394	2091	37.8453	98.5736	1.62308e-09	2.41204	up
TraesCS4B01G244400	chr4B:506133404-506143564	6	156	0.119195	1.47856	1.47625e-09	4.21745	up	7	79	0.0890225	1.00316	4.66083e-07	3.0366	up
TraesCS4B01G253900	chr4B:519403889-519405020	36	347	2.15346	18.8676	1.46112e-07	3.18165	up	23	94	1.90384	7.41049	0.000779658	1.90854	up
TraesCS4B01G258000	chr4B:524005454-524010864	416	2550	2.46719	12.0079	1.13505e-05	2.60855	up	549	2676	2.99484	15.4226	1.27181e-08	2.29203	up
Trans_newGene_15586	chr4B:524886553-524887824	99	0	2.93629	0	2.70589e-10	-5.33143	down	61	0	1.79104	0.00932908	6.25103e-09	-4.37279	down
TraesCS4B01G263900	chr4B:534735051-534741500	189	11	1.35139	0.0680551	6.77518e-09	-3.82419	down	96	18	0.662735	0.123637	6.53069e-05	-2.22064	down
TraesCS4B01G270100	chr4B:545148629-545180347	4549	145	134.886	4.2183	0	-4.94735	down	1329	24	49.3549	0.933454	0	-5.60783	down
TraesCS4B01G270800	chr4B:546818665-546821054	1329	308	43.1976	8.99682	0.000895208	-2.10031	down	70	186	3.06345	7.12125	0.00979533	1.38435	up
TraesCS4B01G274300	chr4B:552017304-552019712	685	5063	18.5806	146.194	9.49889e-07	2.88123	up	883	278	30.6359	6.85622	0.000204588	-1.64327	down
TraesCS4B01G274700	chr4B:552744448-552745887	2	1026	0.0745653	30.5435	0	7.8296	up	13	61	0.61124	2.84754	0.00269282	2.00633	up
Trans_newGene_15614	chr4B:556505459-556509717	321	0	1.74918	0	0	-7.00351	down	110	29	0.565004	0.129817	0.00104395	-1.80515	down
TraesCS4B01G276700	chr4B:558044171-558049646	38	563	0.522833	9.22919	1.88853e-10	3.80283	up	54	275	1.36065	5.7428	2.34201e-07	2.2973	up
TraesCS4B01G281200	chr4B:564223159-564223788	90	387	5.91178	23.8092	0.00112925	2.07384	up	125	41	10.2362	3.58125	0.00669438	-1.5262	down
TraesCS4B01G064300	chr4B:57271693-57272029	633	0	863.679	0	0	-7.97759	down	111	0	161.924	0.720932	1.38778e-14	-5.20475	down
Trans_newGene_15305	chr4B:57274505-57275014	768	0	133.959	0	0	-8.25548	down	207	4	41.6155	1.02936	0	-4.88085	down
TraesCS4B01G064400	chr4B:57523947-57524321	965	1	1087.94	1.97959	0	-8.10201	down	215	5	277.831	9.8524	0	-4.74379	down
TraesCS4B01G299500	chr4B:585962972-585964442	293	5	10.1692	0.159612	2.19824e-14	-5.29612	down	40	1	1.76798	0.0747114	4.09583e-05	-3.39275	down
TraesCS4B01G300200	chr4B:586583002-586584381	169	44	8.41969	1.95704	0.00700518	-1.88242	down	91	371	4.87145	21.3348	4.17979e-06	2.0044	up
TraesCS4B01G302200	chr4B:588787232-588788623	198	12	7.03267	0.412911	7.0794e-09	-3.78751	down	13	141	0.643551	6.73015	7.81593e-10	3.17544	up
TraesCS4B01G304300	chr4B:592624944-592629368	1336	29	28.9635	0.565211	0	-5.40817	down	240	9	6.16725	0.262394	0	-4.31929	down
TraesCS4B01G305900	chr4B:594844930-594849358	4856	910	58.3025	10.386	9.19661e-05	-2.41259	down	573	204	8.33759	2.84455	0.00186493	-1.46294	down
Trans_newGene_15215	chr4B:598535003-598543651	291	0	0.561489	0	0	-6.86312	down	214	75	0.3087	0.111783	0.00416785	-1.46228	down
Trans_newGene_15639	chr4B:601050643-601054485	348	1	2.55526	0.00875212	0	-6.63722	down	192	39	1.11413	0.254047	3.08035e-06	-2.20018	down
[truncated: 1,805 more rows]
